# Supplementary material for: Synthesis and crystal structure of poly[(2,6-di­methyl­py­ra­zine-κN4)(μ3-thiocyanato-κ3N:S:S)copper(I)]
Source: Acta Crystallogr E Crystallogr Commun. 2026 Feb 24;82(Pt 3):305–8. doi: 10.1107/S2056989026001866 (PMC12961647; doi:10.1107/S2056989026001866)
Supplement: Supplementary file 1 [file e-82-00305-sup1.cif]

##############################################################################
#                                                                            #
# This CIF contains the data in a paper accepted for publication in          #
# Acta Crystallographica Section E. It conforms to the requirements of       #
# Notes for Authors for Acta Crystallographica Section E, and has been       #
# peer reviewed under the auspices of the IUCr Commission on Journals.       #
#                                                                            #
# Full details of the Crystallographic Information File format               #
# are given in the paper "The Crystallographic Information File (CIF):       #
# a New Standard Archive File for Crystallography" by S. R. Hall, F. H.      #
# Allen and I. D. Brown [Acta Cryst. (1991), A47, 655-685].                  #
#                                                                            #
# The current version of the core CIF dictionary is obtainable from          #
# ftp://ftp.iucr.org/pub/cif_core.dic.                                       #
#                                                                            #
# Software is freely available for graphical display of the structure(s)     #
# in this CIF. For information consult the CIF software page                 #
# http://www.iucr.org/resources/cif/software.                                #
#                                                                            #
# This file may be used for bona fide research purposes within the           #
# scientific community so long as proper attribution is given to the journal # 
# article from which it was obtained.                                        #
#                                                                            #
##############################################################################
data_I
_audit_creation_method     'SHELXL-2016/6'
_journal_date_recd_electronic     2026-02-17
_journal_date_accepted     2026-02-19
_journal_name_full     'Acta Crystallographica, Section E'
_journal_year     2026
_journal_volume     82
_journal_issue      1
_journal_page_first     0
_journal_page_last     0
_journal_paper_category     GM
_journal_paper_doi     10.1107/S2056989026001866
_journal_coeditor_code     HB8197
_publ_contact_author_name     'Christian N\"ather'
_publ_contact_author_address
;
Institut f\"ur Anorganische Chemie
Universit\"at Kiel
Max-Eyth.-Str. 2
24118 Kiel
Germany
;
_publ_contact_author_email     'cnaether@ac.uni-kiel.de'
_publ_contact_author_fax     ?
_publ_contact_author_phone     ?
_publ_section_title
;\
Synthesis and crystal structure of
poly[(2,6-dimethylpyrazine-\k<i>N</i>^4^)(\m~3~-thiocyanato-\
\k^3^<i>N</i>:<i>S</i>:<i>S</i>)copper(I)]
;
_publ_section_title_footnote     .
loop_
    _publ_author_name
    _publ_author_footnote
    _publ_author_address
    'N\"ather, Christian' .
;
Institut f\"ur Anorganische Chemie
Universit\"at Kiel
Max-Eyth.-Str. 2
24118 Kiel
Germany
;
_publ_section_synopsis
;
In the title compound, the copper(I) cations are tetrahedrally coordinated and
linked into layers by \m-1,3,3(<i>N</i>,<i>S</i>,<i>S</i>) bridging
thiocyanate anions.
;
_chemical_name_systematic
;\
Poly[(2,6-dimethylpyrazine-\k<i>N</i>^4^)(\m~3~-thiocyanato-\
\k^3^<i>N</i>:<i>S</i>:<i>S</i>)copper(I)]
;
_chemical_name_common     ?
_chemical_formula_moiety     'C7 H8 Cu N3 S'
_chemical_formula_sum     'C7 H8 Cu N3 S'
_chemical_formula_iupac     '[Cu (N C S) (C6 H8 N2)]'
_chemical_formula_weight     229.76
_chemical_melting_point     ?
_space_group_crystal_system     monoclinic
_space_group_name_H-M_alt     'P 21/c'
_space_group_name_Hall     '-P 2ybc'
loop_
    _space_group_symop_operation_xyz
    'x, y, z'
    '-x, y+1/2, -z+1/2'
    '-x, -y, -z'
    'x, -y-1/2, z-1/2'
_cell_length_a     5.6765(4)
_cell_length_b     23.4382(14)
_cell_length_c     6.9655(6)
_cell_angle_alpha     90
_cell_angle_beta     104.620(9)
_cell_angle_gamma     90
_cell_volume     896.73(12)
_cell_formula_units_Z     4
_cell_measurement_reflns_used     5598
_cell_measurement_theta_min     6.3
_cell_measurement_theta_max     56.0
_cell_measurement_temperature     200(2)
_exptl_crystal_description     block
_exptl_crystal_colour     colorless
_exptl_crystal_size_max     0.20
_exptl_crystal_size_mid     0.19
_exptl_crystal_size_min     0.15
_exptl_crystal_density_diffrn     1.702
_exptl_crystal_density_meas     ?
_exptl_crystal_density_method     ?
_exptl_crystal_F_000     464
_exptl_absorpt_coefficient_mu     2.612
_exptl_absorpt_correction_type     numerical
_exptl_absorpt_process_details
;
(X-Red and X-Shape; Stoe, 2008)
;
_exptl_absorpt_correction_T_min     0.4699
_exptl_absorpt_correction_T_max     0.6195
_diffrn_ambient_temperature     200(2)
_diffrn_source     ?
_diffrn_radiation_type     MoK\a
_diffrn_radiation_wavelength     0.71073
_diffrn_measurement_device_type     'Stoe IPDS-II'
_diffrn_measurement_method     'Omega scans'
_diffrn_detector_area_resol_mean     ?
_diffrn_reflns_number     6594
_diffrn_reflns_av_R_equivalents     0.0466
_diffrn_reflns_av_unetI/netI     0.0423
_diffrn_reflns_theta_min     3.145
_diffrn_reflns_theta_max     28.028
_diffrn_reflns_theta_full     25.242
_diffrn_measured_fraction_theta_max     0.992
_diffrn_measured_fraction_theta_full     0.995
_diffrn_reflns_limit_h_min     -7
_diffrn_reflns_limit_h_max     7
_diffrn_reflns_limit_k_min     -29
_diffrn_reflns_limit_k_max     30
_diffrn_reflns_limit_l_min     -9
_diffrn_reflns_limit_l_max     9
_refine_special_details     ?
_reflns_number_total     2163
_reflns_number_gt     1704
_reflns_threshold_expression     'I > 2\s(I)'
_refine_ls_structure_factor_coef     Fsqd
_refine_ls_matrix_type     full
_refine_ls_R_factor_all     0.0513
_refine_ls_R_factor_gt     0.0361
_refine_ls_wR_factor_gt     0.0887
_refine_ls_wR_factor_ref     0.0959
_refine_ls_goodness_of_fit_ref     1.032
_refine_ls_restrained_S_all     1.032
_refine_ls_number_reflns     2163
_refine_ls_number_parameters     112
_refine_ls_number_restraints     0
_refine_ls_hydrogen_treatment     constr
_refine_ls_weighting_scheme     calc
_refine_ls_weighting_details
                      'w=1/[\s^2^(Fo^2^)+(0.0586P)^2^] where P=(Fo^2^+2Fc^2^)/3'
_atom_sites_solution_hydrogens     geom
_atom_sites_solution_primary     ?
_atom_sites_solution_secondary     ?
_refine_ls_shift/su_max     0.001
_refine_ls_shift/su_mean     0.000
_refine_diff_density_max     0.492
_refine_diff_density_min     -0.616
_refine_ls_extinction_method
;
SHELXL-2016/6 (Sheldrick 2015b)
;
_refine_ls_extinction_coef     0.010(3)
_refine_ls_extinction_expression
                                  'Fc^*^=kFc[1+0.001xFc^2^\l^3^/sin(2\q)]^-1/4^'
loop_
    _atom_type_symbol
    _atom_type_description
    _atom_type_scat_dispersion_real
    _atom_type_scat_dispersion_imag
    _atom_type_scat_source
    'C' 'C' 0.0033 0.0016
                         'International Tables Vol C Tables 4.2.6.8 and 6.1.1.4'
    'H' 'H' 0.0000 0.0000
                         'International Tables Vol C Tables 4.2.6.8 and 6.1.1.4'
    'Cu' 'Cu' 0.3201 1.2651
                         'International Tables Vol C Tables 4.2.6.8 and 6.1.1.4'
    'N' 'N' 0.0061 0.0033
                         'International Tables Vol C Tables 4.2.6.8 and 6.1.1.4'
    'S' 'S' 0.1246 0.1234
                         'International Tables Vol C Tables 4.2.6.8 and 6.1.1.4'
_computing_data_collection
;
X-AREA (Stoe, 2008)
;
_computing_cell_refinement
;
X-AREA (Stoe, 2008)
;
_computing_data_reduction
;
X-AREA (Stoe, 2008)
;
_computing_structure_solution
;
<i>SHELXT</i> (Sheldrick, 2015a)
;
_computing_structure_refinement
;
SHELXL (Sheldrick, 2015b)
;
_computing_molecular_graphics
;
DIAMOND (Brandenburg, 1999) and XP in SHELXTL-PC (Sheldrick,
2008)
;
_computing_publication_material
;
Publcif (Westrip, 2010)
;
loop_
    _atom_site_type_symbol
    _atom_site_label
    _atom_site_fract_x
    _atom_site_fract_y
    _atom_site_fract_z
    _atom_site_U_iso_or_equiv
    _atom_site_adp_type
    _atom_site_calc_flag
    _atom_site_occupancy
    _atom_site_disorder_assembly
    _atom_site_disorder_group
    Cu Cu1 0.69476(6) 0.27873(2) 0.52022(5) 0.02275(15) Uani d 1 . .
    N N1 0.7931(5) 0.43852(12) 0.1025(4) 0.0296(6) Uani d 1 . .
    C C1 0.5987(6) 0.40441(13) 0.0613(4) 0.0281(6) Uani d 1 . .
    C C2 0.5679(6) 0.36229(13) 0.1940(4) 0.0252(6) Uani d 1 . .
    H H2 0.423880 0.339862 0.163200 0.030 Uiso calc 1 . .
    N N2 0.7354(4) 0.35266(11) 0.3629(3) 0.0226(5) Uani d 1 . .
    C C3 0.9327(5) 0.38613(14) 0.4014(4) 0.0259(6) Uani d 1 . .
    H H3 1.057102 0.379901 0.519348 0.031 Uiso calc 1 . .
    C C4 0.9611(6) 0.42982(13) 0.2736(4) 0.0253(6) Uani d 1 . .
    C C5 0.4140(8) 0.41223(19) -0.1321(6) 0.0507(11) Uani d 1 . .
    H H5A 0.396766 0.452951 -0.164523 0.076 Uiso calc 1 . .
    H H5B 0.256982 0.396923 -0.121909 0.076 Uiso calc 1 . .
    H H5C 0.467254 0.391925 -0.236799 0.076 Uiso calc 1 . .
    C C6 1.1765(7) 0.46912(17) 0.3216(5) 0.0373(8) Uani d 1 . .
    H H6A 1.226703 0.477786 0.200078 0.056 Uiso calc 1 . .
    H H6B 1.311239 0.450682 0.417527 0.056 Uiso calc 1 . .
    H H6C 1.132326 0.504568 0.378469 0.056 Uiso calc 1 . .
    S S1 0.88125(12) 0.29030(3) 0.85550(10) 0.02064(18) Uani d 1 . .
    C C11 1.1536(5) 0.25913(13) 0.9018(4) 0.0187(5) Uani d 1 . .
    N N11 1.3454(4) 0.23893(12) 0.9428(3) 0.0243(5) Uani d 1 . .
loop_
    _atom_site_aniso_label
    _atom_site_aniso_U_11
    _atom_site_aniso_U_22
    _atom_site_aniso_U_33
    _atom_site_aniso_U_12
    _atom_site_aniso_U_13
    _atom_site_aniso_U_23
    Cu1 0.01201(19) 0.0303(2) 0.0246(2) -0.00085(13) 0.00210(13) 0.00651(13)
    N1 0.0388(15) 0.0256(14) 0.0223(12) -0.0007(11) 0.0039(11) 0.0035(9)
    C1 0.0351(16) 0.0231(16) 0.0208(13) 0.0000(13) -0.0028(12) 0.0016(11)
    C2 0.0276(14) 0.0204(15) 0.0236(13) 0.0012(11) -0.0012(11) 0.0008(11)
    N2 0.0247(12) 0.0197(12) 0.0200(11) -0.0019(9) -0.0005(9) 0.0043(9)
    C3 0.0243(14) 0.0271(16) 0.0218(13) -0.0043(11) -0.0023(11) 0.0030(10)
    C4 0.0263(15) 0.0246(15) 0.0246(14) -0.0034(12) 0.0053(11) -0.0017(11)
    C5 0.057(2) 0.049(2) 0.0310(18) -0.008(2) -0.0170(17) 0.0144(16)
    C6 0.0353(18) 0.038(2) 0.0378(18) -0.0144(15) 0.0071(14) 0.0014(13)
    S1 0.0139(3) 0.0280(4) 0.0194(3) 0.0041(2) 0.0030(2) 0.0007(2)
    C11 0.0148(12) 0.0262(14) 0.0146(11) -0.0048(10) 0.0031(9) -0.0029(9)
    N11 0.0114(10) 0.0392(15) 0.0212(11) 0.0020(10) 0.0021(8) -0.0027(10)
_geom_special_details
;
 All esds (except the esd in the dihedral angle between two l.s. planes)
 are estimated using the full covariance matrix.  The cell esds are taken
 into account individually in the estimation of esds in distances, angles
 and torsion angles; correlations between esds in cell parameters are only
 used when they are defined by crystal symmetry.  An approximate (isotropic)
 treatment of cell esds is used for estimating esds involving l.s. planes.
;
loop_
    _geom_bond_atom_site_label_1
    _geom_bond_atom_site_label_2
    _geom_bond_site_symmetry_2
    _geom_bond_distance
    _geom_bond_publ_flag
    Cu1 N11 4_465 1.963(2) y
    Cu1 N2 . 2.094(2) y
    Cu1 S1 . 2.3238(8) y
    Cu1 S1 4_565 2.3809(8) y
    N1 C1 . 1.334(4) ?
    N1 C4 . 1.341(4) ?
    C1 C2 . 1.393(4) ?
    C1 C5 . 1.495(5) ?
    C2 N2 . 1.332(4) ?
    C2 H2 . 0.9500 ?
    N2 C3 . 1.338(4) ?
    C3 C4 . 1.393(4) ?
    C3 H3 . 0.9500 ?
    C4 C6 . 1.500(4) ?
    C5 H5A . 0.9800 ?
    C5 H5B . 0.9800 ?
    C5 H5C . 0.9800 ?
    C6 H6A . 0.9800 ?
    C6 H6B . 0.9800 ?
    C6 H6C . 0.9800 ?
    S1 C11 . 1.666(3) ?
    C11 N11 . 1.155(4) ?
loop_
    _geom_angle_atom_site_label_1
    _geom_angle_atom_site_label_2
    _geom_angle_atom_site_label_3
    _geom_angle_site_symmetry_1
    _geom_angle_site_symmetry_3
    _geom_angle
    _geom_angle_publ_flag
    N11 Cu1 N2 4_465 . 105.53(10) y
    N11 Cu1 S1 4_465 . 118.22(7) y
    N2 Cu1 S1 . . 110.30(7) y
    N11 Cu1 S1 4_465 4_565 105.40(8) y
    N2 Cu1 S1 . 4_565 100.90(7) y
    S1 Cu1 S1 . 4_565 114.74(3) y
    C1 N1 C4 . . 117.7(3) ?
    N1 C1 C2 . . 121.2(3) ?
    N1 C1 C5 . . 118.3(3) ?
    C2 C1 C5 . . 120.5(3) ?
    N2 C2 C1 . . 121.7(3) ?
    N2 C2 H2 . . 119.2 ?
    C1 C2 H2 . . 119.2 ?
    C2 N2 C3 . . 116.9(3) ?
    C2 N2 Cu1 . . 117.0(2) ?
    C3 N2 Cu1 . . 125.3(2) ?
    N2 C3 C4 . . 122.0(3) ?
    N2 C3 H3 . . 119.0 ?
    C4 C3 H3 . . 119.0 ?
    N1 C4 C3 . . 120.6(3) ?
    N1 C4 C6 . . 117.5(3) ?
    C3 C4 C6 . . 121.9(3) ?
    C1 C5 H5A . . 109.5 ?
    C1 C5 H5B . . 109.5 ?
    H5A C5 H5B . . 109.5 ?
    C1 C5 H5C . . 109.5 ?
    H5A C5 H5C . . 109.5 ?
    H5B C5 H5C . . 109.5 ?
    C4 C6 H6A . . 109.5 ?
    C4 C6 H6B . . 109.5 ?
    H6A C6 H6B . . 109.5 ?
    C4 C6 H6C . . 109.5 ?
    H6A C6 H6C . . 109.5 ?
    H6B C6 H6C . . 109.5 ?
    C11 S1 Cu1 . . 107.96(9) y
    C11 S1 Cu1 . 4_566 96.46(10) y
    Cu1 S1 Cu1 . 4_566 105.06(3) y
    N11 C11 S1 . . 176.6(3) ?
    C11 N11 Cu1 . 4_666 168.0(3) y
loop_
    _geom_torsion_atom_site_label_1
    _geom_torsion_atom_site_label_2
    _geom_torsion_atom_site_label_3
    _geom_torsion_atom_site_label_4
    _geom_torsion_site_symmetry_1
    _geom_torsion_site_symmetry_2
    _geom_torsion_site_symmetry_3
    _geom_torsion_site_symmetry_4
    _geom_torsion
    _geom_torsion_publ_flag
    C4 N1 C1 C2 . . . . 1.8(5) ?
    C4 N1 C1 C5 . . . . -177.9(3) ?
    N1 C1 C2 N2 . . . . -2.9(5) ?
    C5 C1 C2 N2 . . . . 176.7(3) ?
    C1 C2 N2 C3 . . . . 1.3(4) ?
    C1 C2 N2 Cu1 . . . . -168.9(2) ?
    C2 N2 C3 C4 . . . . 1.2(4) ?
    Cu1 N2 C3 C4 . . . . 170.5(2) ?
    C1 N1 C4 C3 . . . . 0.7(5) ?
    C1 N1 C4 C6 . . . . -178.6(3) ?
    N2 C3 C4 N1 . . . . -2.3(5) ?
    N2 C3 C4 C6 . . . . 177.0(3) ?
_shelx_space_group_comment
;
The symmetry employed for this shelxl refinement is uniquely defined
by the following loop, which should always be used as a source of
symmetry information in preference to the above space-group names.
They are only intended as comments.
;
_shelx_estimated_absorpt_T_min     ?
_shelx_estimated_absorpt_T_max     ?
_shelx_hkl_file
;
   1   0   0    4.58   26.35   0
  -1   0   0   -9.89   23.96   0
  -2   0   0 4978.55   42.46   0
   2   0   0 4836.09   49.86   0
   3   0   0 1455.47   25.47   0
  -3   0   0 1556.58   24.01   0
   4   0   0  457.49   18.73   0
  -4   0   0  489.76   17.17   0
  -5   0   0 2630.67   29.98   0
  -6   0   0  138.19   18.39   0
  -7   0   0  579.65   21.06   0
  -2  -1   0   65.46   29.40   0
  -2   1   0   74.65   21.50   0
   2   1   0   60.25   23.66   0
   2  -1   0   53.18   23.19   0
   3  -1   0  127.28   19.00   0
  -3  -1   0  151.25   17.42   0
  -3   1   0  149.15   17.48   0
   3   1   0  143.12   19.41   0
   4   1   0 3136.90   28.77   0
  -4   1   0 3289.59   26.95   0
  -4  -1   0 3451.11   31.21   0
   4  -1   0 3014.05   27.21   0
  -5   1   0   25.08   22.90   0
  -5  -1   0    3.54   16.55   0
  -6   1   0 2078.50   24.35   0
  -6  -1   0 2111.88   30.05   0
  -7   1   0   41.23   26.57   0
  -7  -1   0   47.64   18.70   0
  -1   2   0  213.83   19.45   0
   1  -2   0  204.16   28.42   0
   1   2   0  209.67   28.73   0
  -1  -2   0  196.78   26.97   0
   2  -2   0 3530.62   37.49   0
  -2  -2   0 3705.82   39.61   0
  -2   2   0 3685.16   42.29   0
   2   2   0 3693.37   47.53   0
   3   2   0 2149.56   29.01   0
  -3   2   0 2330.62   26.56   0
  -3  -2   0 2441.44   32.20   0
   3  -2   0 2201.34   32.92   0
   4   2   0  400.37   18.70   0
   4  -2   0  407.46   24.31   0
  -4   2   0  439.21   17.00   0
  -4  -2   0  419.38   16.99   0
  -5   2   0 4226.49   33.15   0
  -5  -2   0 4273.41   33.84   0
  -6   2   0  341.26   19.54   0
  -6  -2   0  350.50   18.95   0
  -7   2   0  531.71   28.49   0
  -7  -2   0  606.10   28.09   0
   0  -3   0    3.20   24.54   0
   0   3   0    3.01   24.52   0
  -1   3   0 1500.63   30.55   0
   1   3   0 1435.03   43.31   0
   1  -3   0 1436.50   30.42   0
  -1  -3   0 1488.64   42.23   0
   2  -3   0  511.28   32.83   0
  -2  -3   0  533.50   30.75   0
  -2   3   0  494.00   23.53   0
   2   3   0  466.93   25.80   0
  -3   3   0  597.48   25.48   0
  -3  -3   0  588.23   19.66   0
   3  -3   0  532.99   20.42   0
   3   3   0  525.29   27.97   0
   4  -3   0 1599.05   22.43   0
  -4   3   0 1842.85   26.88   0
  -4  -3   0 1893.29   27.21   0
  -5   3   0  260.07   23.81   0
  -5  -3   0  243.94   17.22   0
  -6   3   0 1972.41   30.00   0
  -6  -3   0 1936.12   29.86   0
  -7   3   0   11.76   19.19   0
  -7  -3   0   32.52   26.27   0
  -1   4   0  259.57   38.45   0
   1  -4   0  225.78   29.73   0
  -1  -4   0  219.53   39.55   0
   2  -4   0 5029.74   45.28   0
  -2  -4   0 5144.69   46.26   0
  -2   4   0 5469.52   40.71   0
   2   4   0 5134.49   53.22   0
  -3   4   0  496.27   18.82   0
  -3  -4   0  497.27   24.89   0
   3  -4   0  484.37   19.57   0
   3   4   0  494.51   27.51   0
   4  -4   0  242.33   17.20   0
  -4   4   0  299.23   22.06   0
  -4  -4   0  301.73   16.02   0
   5  -4   0 1499.32   22.47   0
  -5   4   0 1798.17   27.44   0
  -5  -4   0 1766.23   27.81   0
  -6   4   0  889.52   20.96   0
  -6  -4   0  868.29   20.56   0
  -7   4   0  133.56   19.95   0
  -7  -4   0  200.39   19.23   0
   0   5   0   -0.97   23.21   0
   0  -5   0   -0.01   23.19   0
  -1  -5   0  114.53   36.50   0
  -1   5   0  111.88   26.47   0
   1  -5   0   76.44   38.42   0
   2  -5   0    1.87   28.68   0
  -2  -5   0   11.63   25.12   0
  -2   5   0   -2.57   18.80   0
  -3   5   0  333.74   24.03   0
  -3  -5   0  327.15   23.87   0
   3  -5   0  309.95   25.36   0
   4  -5   0 1063.28   20.07   0
  -4   5   0 1206.41   20.05   0
  -4  -5   0 1169.84   20.54   0
  -5   5   0    2.77   16.04   0
  -5  -5   0   30.28   21.72   0
   5  -5   0  -12.71   17.40   0
  -6  -5   0  275.15   18.09   0
  -6   5   0  341.67   18.35   0
  -7   5   0   71.79   19.11   0
  -7  -5   0   75.22   18.16   0
  -1   6   0  140.42   35.07   0
   1  -6   0  133.21   25.50   0
  -1  -6   0  122.22   43.30   0
   2  -6   0  204.64   27.69   0
  -2   6   0  240.84   19.95   0
  -2  -6   0  228.24   26.32   0
  -3   6   0 1021.32   20.69   0
  -3  -6   0 1015.37   22.19   0
   3  -6   0  949.71   26.91   0
  -4   6   0   83.80   20.95   0
   4  -6   0   51.02   22.11   0
  -4  -6   0   86.69   14.33   0
  -5   6   0  177.06   16.43   0
   5  -6   0  100.02   17.52   0
  -5  -6   0  130.74   21.97   0
  -6  -6   0  190.83   17.42   0
  -6   6   0  193.98   18.33   0
  -7   6   0   31.83   18.85   0
  -7  -6   0   50.69   24.85   0
   0  -7   0   -3.08   35.04   0
   0   7   0    5.75   35.57   0
   1  -7   0   63.43   22.69   0
  -1   7   0   57.55   31.86   0
   2  -7   0  183.81   19.33   0
  -2   7   0  196.13   19.00   0
  -2  -7   0  188.91   25.44   0
   3  -7   0   34.06   16.54   0
  -3   7   0   22.12   15.99   0
  -3  -7   0   20.21   21.34   0
  -4   7   0  149.39   15.28   0
   4  -7   0  143.32   21.86   0
  -4  -7   0  157.44   19.79   0
   5  -7   0   76.08   16.81   0
  -5   7   0   89.33   22.73   0
  -5  -7   0   78.10   21.41   0
  -6  -7   0   22.73   16.12   0
  -6   7   0    4.52   17.73   0
  -7   7   0   65.93   29.00   0
  -7  -7   0   55.38   20.45   0
   0   8   0  378.15   35.53   0
   0  -8   0  349.84   34.28   0
   1  -8   0  578.34   31.49   0
  -1   8   0  630.33   24.92   0
   2  -8   0   57.92   25.40   0
  -2   8   0   52.01   18.32   0
  -2  -8   0   50.15   23.91   0
   3  -8   0  209.41   17.30   0
  -3   8   0  251.52   23.41   0
  -3  -8   0  229.43   22.33   0
   4  -8   0   12.91   14.71   0
  -4   8   0   12.47   20.52   0
  -4  -8   0   -7.38   13.55   0
   5  -8   0   10.06   16.40   0
  -5   8   0  -10.96   15.70   0
  -5  -8   0   13.22   14.91   0
  -6  -8   0   32.61   22.18   0
  -6   8   0   59.57   24.42   0
   0   9   0    1.33   28.82   0
   0  -9   0    0.73   27.92   0
   1  -9   0 1217.79   32.54   0
  -1   9   0 1310.61   27.41   0
  -2   9   0 1288.25   24.09   0
  -2  -9   0 1292.81   40.22   0
   2  -9   0 1156.45   23.50   0
   3  -9   0  272.53   23.03   0
  -3   9   0  268.58   23.09   0
  -3  -9   0  252.94   22.31   0
   4  -9   0   37.15   18.73   0
  -4   9   0   45.06   18.44   0
  -4  -9   0   35.46   17.02   0
  -5  -9   0  454.62   22.23   0
   5  -9   0  392.56   17.67   0
  -5   9   0  454.60   17.13   0
  -6  -9   0   38.24   21.71   0
  -6   9   0   -6.44   17.35   0
   0  10   0  107.15   27.76   0
   0 -10   0   98.48   26.62   0
   1 -10   0  103.51   18.57   0
  -1  10   0  130.03   26.69   0
  -2 -10   0  367.80   31.66   0
  -2 -10   0  344.48   30.19   0
  -2  10   0  355.03   25.79   0
   2 -10   0  321.53   18.73   0
   3 -10   0    7.97   15.58   0
  -3  10   0    9.36   22.04   0
  -3 -10   0    5.91   19.94   0
  -4 -10   0  484.62   25.49   0
   4 -10   0  377.08   19.85   0
  -4  10   0  469.11   19.69   0
  -5 -10   0  477.55   21.75   0
   5 -10   0  339.82   17.15   0
  -5  10   0  478.21   17.41   0
  -6 -10   0   41.03   20.40   0
  -6  10   0   30.81   17.30   0
   0  11   0    6.64   25.29   0
   0 -11   0   -1.63   24.34   0
  -1  11   0 1225.10   31.97   0
   1 -11   0 1073.22   24.44   0
  -2 -11   0    3.36   33.57   0
  -2  11   0   17.28   16.59   0
   2 -11   0   -0.59   22.88   0
  -3 -11   0  607.23   24.72   0
   3 -11   0  532.25   17.86   0
  -3  11   0  674.48   23.78   0
  -4 -11   0  660.64   25.75   0
   4 -11   0  583.12   27.05   0
  -4  11   0  711.25   26.86   0
  -5 -11   0  426.38   20.16   0
  -5  11   0  374.89   22.90   0
  -6 -11   0  572.51   20.20   0
  -6  11   0  607.03   18.82   0
   0 -12   0 2303.18   40.00   0
   0  12   0 2478.42   42.25   0
   1 -12   0  291.70   25.38   0
  -1  12   0  346.65   20.33   0
   2 -12   0  468.33   24.17   0
  -2  12   0  540.79   19.21   0
   3 -12   0   20.52   15.05   0
  -3 -12   0   25.54   22.98   0
  -3 -12   0   25.60   22.74   0
  -3  12   0   20.04   21.64   0
  -4 -12   0  104.21   21.52   0
  -4  12   0   73.98   24.70   0
   4 -12   0   68.43   17.37   0
  -5 -12   0 1221.05   22.45   0
  -5  12   0 1205.63   19.21   0
  -6 -12   0   10.03   20.73   0
  -6  12   0   43.79   16.75   0
   0 -13   0  -10.46   22.66   0
   0  13   0    2.55   24.01   0
   1 -13   0 6676.64   43.25   0
  -1  13   0 7962.92   48.38   0
   2 -13   0   21.95   21.82   0
  -2  13   0   29.14   22.69   0
   3 -13   0   -3.81   20.45   0
  -3 -13   0    7.55   25.11   0
  -3 -13   0    3.29   21.62   0
  -3  13   0    9.18   20.96   0
  -4 -13   0  490.16   21.21   0
   4 -13   0  386.38   24.56   0
  -4 -13   0  506.40   22.51   0
  -4  13   0  500.35   18.64   0
  -5 -13   0  203.04   19.16   0
  -5 -13   0  188.56   19.74   0
  -5  13   0  218.07   19.31   0
  -6  13   0  862.45   22.94   0
  -6 -13   0  825.24   24.86   0
  -6 -13   0  866.47   25.66   0
   0  14   0 5641.67   54.13   0
   0 -14   0 4830.49   48.91   0
   1 -14   0   -6.36   22.27   0
  -1  14   0    1.87   16.66   0
   2 -14   0  836.57   24.32   0
  -2  14   0  997.55   20.92   0
  -3 -14   0  461.45   40.67   0
   3 -14   0  492.14   26.75   0
  -3 -14   0  511.40   41.61   0
  -3  14   0  529.13   17.40   0
   4 -14   0    1.87   15.88   0
  -4 -14   0   -1.11   14.77   0
  -4 -14   0    5.10   14.77   0
  -4  14   0   -1.38   16.61   0
  -5 -14   0 1344.24   26.25   0
  -5 -14   0 1297.90   26.44   0
  -5  14   0 1415.26   29.30   0
  -6  14   0   23.30   28.30   0
  -6 -14   0   -0.18   20.34   0
  -6 -14   0    4.56   20.95   0
   0  15   0   -1.88   23.17   0
  -1  15   0 4542.90   37.55   0
   1 -15   0 3774.96   33.11   0
   2 -15   0  291.47   21.53   0
  -2  15   0  331.14   23.41   0
   3 -15   0  147.88   17.83   0
  -3  15   0  159.71   19.34   0
   4 -15   0  916.20   19.54   0
  -4 -15   0 1206.33   30.10   0
  -4 -15   0 1160.28   29.67   0
  -4  15   0 1151.77   20.30   0
  -5 -15   0  170.73   22.64   0
  -5 -15   0  188.58   19.22   0
  -5  15   0  190.60   18.78   0
  -6  15   0  922.25   22.89   0
  -6 -15   0  921.88   26.32   0
  -6 -15   0  955.81   27.49   0
   0  16   0 3455.54   43.91   0
  -1  16   0  451.66   19.24   0
   1 -16   0  368.68   22.67   0
   2 -16   0  985.12   24.01   0
  -2  16   0 1280.47   21.73   0
  -3  16   0  642.01   20.20   0
   3 -16   0  503.70   19.03   0
  -4 -16   0   31.03   22.53   0
   4 -16   0    7.48   21.57   0
  -4 -16   0   38.28   22.54   0
  -4  16   0   24.20   15.99   0
  -5 -16   0 1078.58   29.81   0
  -5 -16   0 1043.25   29.45   0
  -5  16   0 1079.59   21.50   0
  -6  16   0   44.84   19.61   0
  -6 -16   0   37.35   20.36   0
  -6 -16   0   37.81   19.70   0
   0  17   0    5.58   21.96   0
   1 -17   0 2027.05   25.45   0
  -1  17   0 2551.40   29.32   0
  -2  17   0  443.37   21.08   0
   2 -17   0  322.61   18.90   0
   3 -17   0  148.27   16.83   0
  -3  17   0  184.60   25.37   0
  -4  17   0 1070.88   19.36   0
  -5  17   0  266.02   18.10   0
  -5 -17   0  248.92   26.41   0
  -5 -17   0  233.71   23.44   0
  -6  17   0  508.12   31.02   0
  -6 -17   0  556.58   32.75   0
  -6 -17   0  543.17   31.08   0
   0  18   0 1206.64   34.33   0
  -1  18   0   -4.52   15.36   0
   1 -18   0   -2.21   13.76   0
  -2  18   0  962.12   29.64   0
   2 -18   0  681.11   26.30   0
   3 -18   0  741.26   18.64   0
  -3  18   0  893.60   20.56   0
  -4  18   0   25.64   26.59   0
  -5  18   0  781.43   20.38   0
   0  19   0    6.23   23.92   0
  -1  19   0 1594.12   26.99   0
  -2  19   0  117.94   18.51   0
   2 -19   0   99.67   23.10   0
  -3  19   0  232.01   23.92   0
   3 -19   0  198.06   16.04   0
  -4  19   0  741.78   27.94   0
  -5  19   0   -8.93   20.60   0
   0  20   0  448.41   28.89   0
  -1  20   0   57.91   25.90   0
  -2  20   0  310.30   18.80   0
  -3  20   0  688.90   18.72   0
  -4  20   0   95.89   17.81   0
  -5  20   0  220.94   20.83   0
   0  21   0   -5.97   30.09   0
  -1  21   0   71.45   25.11   0
  -2  21   0 1010.88   27.53   0
  -3  21   0  216.71   25.18   0
  -4  21   0  235.90   19.07   0
  -5  21   0   -4.19   19.28   0
   0  22   0   32.05   29.09   0
  -1  22   0 1237.63   29.86   0
  -2  22   0  242.54   23.73   0
  -3  22   0  482.02   20.29   0
  -4  22   0   87.80   24.05   0
  -5  22   0   17.21   18.73   0
   0  23   0    0.80   27.40   0
  -1  23   0  242.73   17.91   0
  -2  23   0  743.35   24.87   0
  -3  23   0  330.67   26.45   0
  -4  23   0   47.79   28.41   0
   0  24   0   36.24   21.78   0
  -1  24   0  136.22   22.83   0
  -2  24   0  168.92   27.16   0
  -3  24   0  223.72   18.14   0
  -4  24   0  178.70   20.82   0
   0  25   0   -0.66   31.63   0
  -1  25   0   -6.39   26.76   0
  -2  25   0  118.43   26.59   0
  -3  25   0  111.01   24.91   0
  -4  25   0   30.69   27.64   0
   0  26   0  157.80   32.14   0
   0  26   0  184.86   30.46   0
  -1  26   0   -4.12   26.02   0
  -2  26   0   13.63   24.92   0
  -3  26   0  143.39   28.74   0
   0  27   0   -0.99   33.86   0
   0  27   0   15.09   31.95   0
  -1  27   0  201.56   19.48   0
  -2  27   0   33.05   29.54   0
  -3  27   0   41.27   20.08   0
   0  28   0  270.44   33.80   0
   0  28   0  318.84   31.30   0
  -1  28   0   40.43   29.51   0
  -2  28   0  -11.02   29.10   0
  -3  28   0  -20.08   22.70   0
  -1  29   0  148.01   29.65   0
  -2  29   0   25.82   19.33   0
  -1  30   0   -0.48   32.96   0
  -7   0   1   21.24   26.10   0
  -6   0   1    1.64   17.49   0
   6   0  -1   55.22   28.26   0
  -5   0   1   34.91   23.15   0
   5   0  -1   -9.97   26.85   0
  -4   0   1   -8.19   14.40   0
   4   0  -1   12.02   23.02   0
  -3   0   1   -0.35   16.52   0
   3   0  -1    9.46   18.92   0
  -2   0   1    9.45   19.58   0
   2   0  -1    9.05   22.30   0
   1   0  -1   -1.27   15.94   0
  -1   0   1   -6.69   14.37   0
   0   0  -1    5.84   15.74   0
   0   0   1    7.05   14.69   0
  -2   0  -1   -2.11   17.83   0
  -3   0  -1    1.38   15.78   0
  -4   0  -1  -11.55   20.22   0
  -5   0  -1  -19.58   15.94   0
  -6   0  -1   22.22   16.66   0
  -7   1   1    4.19   19.09   0
  -7  -1   1   16.14   18.70   0
   6  -1  -1  174.79   20.18   0
  -6   1   1  130.52   18.39   0
  -6  -1   1  184.13   25.12   0
   6   1  -1  122.68   20.70   0
  -5   1   1   -3.95   16.45   0
  -5  -1   1    9.39   16.42   0
   5   1  -1  -14.92   18.88   0
   5  -1  -1   -5.44   18.59   0
  -4   1   1   88.75   20.90   0
  -4  -1   1  116.25   20.79   0
   4   1  -1  112.93   17.06   0
   4  -1  -1  117.00   16.95   0
   3   1  -1  794.20   29.82   0
  -3   1   1  822.20   26.67   0
   3  -1  -1  836.08   22.54   0
  -3  -1   1  804.14   20.76   0
  -2   1   1  969.75   25.40   0
  -2  -1   1  973.72   32.00   0
   2  -1  -1  963.37   35.17   0
   2   1  -1  936.41   28.05   0
   1  -1  -1 1272.90   27.71   0
   1   1  -1 1231.63   29.12   0
  -1   1   1 1256.81   30.57   0
  -1  -1   1 1214.06   27.85   0
   0  -1  -1   14.33   22.09   0
   0   1   1   14.86   14.97   0
   0   1  -1   11.44   16.12   0
   0  -1   1   15.76   20.86   0
  -2  -1  -1   37.01   17.75   0
  -2   1  -1   26.90   17.87   0
  -3  -1  -1   85.04   22.85   0
  -3   1  -1   72.66   22.80   0
  -4  -1  -1   93.89   20.58   0
  -4   1  -1   71.40   14.78   0
  -5  -1  -1  722.98   18.76   0
  -5   1  -1  695.58   18.68   0
  -6   1  -1  -14.63   16.98   0
  -6  -1  -1  -18.87   24.18   0
  -7  -1  -1  -18.92   21.76   0
  -7   2   1  193.21   19.70   0
  -7  -2   1  226.40   27.03   0
  -6   2   1   16.89   25.01   0
  -6  -2   1   -5.34   24.35   0
   6  -2  -1   34.18   27.65   0
   6   2  -1   23.85   20.19   0
  -5   2   1   23.57   16.74   0
  -5  -2   1   12.65   22.80   0
   5   2  -1   43.80   19.13   0
   5  -2  -1   41.77   26.24   0
  -4   2   1  195.65   15.77   0
  -4  -2   1  186.62   15.36   0
   4   2  -1  178.64   17.73   0
   4  -2  -1  204.36   17.44   0
   3   2  -1  804.95   23.45   0
  -3   2   1  797.65   20.66   0
   3  -2  -1  747.33   22.31   0
  -3  -2   1  785.01   20.60   0
  -2   2   1  427.03   22.01   0
  -2  -2   1  417.69   29.25   0
   2  -2  -1  419.49   24.17   0
   2   2  -1  424.85   25.15   0
   1  -2  -1  226.66   18.61   0
  -1   2   1  246.29   17.63   0
   1   2  -1  220.52   19.28   0
  -1  -2   1  253.11   22.84   0
   0  -2  -1 1133.85   33.00   0
   0   2   1 1232.69   32.68   0
   0   2  -1 1237.62   29.52   0
   0  -2   1 1242.04   28.61   0
  -1  -2  -1  435.12   35.68   0
  -2   2  -1  358.28   19.89   0
  -2  -2  -1  338.65   19.77   0
  -3  -2  -1  161.79   22.80   0
  -3   2  -1  154.88   16.64   0
  -4  -2  -1 1787.99   26.43   0
  -4   2  -1 1706.76   21.59   0
  -5  -2  -1  239.79   23.24   0
  -5   2  -1  283.38   23.25   0
  -6   2  -1   98.17   17.69   0
  -6  -2  -1  125.14   24.15   0
  -7   3   1   12.44   27.35   0
  -7  -3   1   60.92   26.77   0
  -6   3   1  258.07   18.99   0
  -6  -3   1  284.61   18.00   0
   6   3  -1  252.22   21.44   0
   6  -3  -1  264.80   28.39   0
  -5   3   1   62.58   23.28   0
  -5  -3   1   48.06   22.72   0
   5   3  -1   57.66   26.90   0
   5  -3  -1   93.46   25.87   0
  -4   3   1  107.16   15.20   0
  -4  -3   1  116.80   14.90   0
   4   3  -1  117.35   23.98   0
   4  -3  -1  114.83   16.81   0
  -3   3   1 1272.06   22.46   0
   3  -3  -1 1184.37   23.63   0
  -3  -3   1 1250.86   27.93   0
   3   3  -1 1263.18   31.81   0
  -2   3   1 3621.90   39.98   0
  -2  -3   1 3556.31   38.18   0
   2  -3  -1 3553.45   35.88   0
   2   3  -1 3568.49   40.76   0
   1  -3  -1  146.02   25.93   0
  -1   3   1  128.38   24.61   0
   1   3  -1  130.75   36.75   0
  -1  -3   1  121.42   32.24   0
   0  -3  -1 1070.89   27.73   0
   0   3   1 1073.13   27.65   0
   0   3  -1 1094.73   31.75   0
   0  -3   1 1082.74   27.09   0
  -1  -3  -1  662.35   35.79   0
  -2  -3  -1  560.86   21.36   0
  -2   3  -1  626.12   27.58   0
  -3  -3  -1 2440.72   26.77   0
  -3   3  -1 2498.22   25.98   0
  -4  -3  -1  911.28   23.55   0
  -4   3  -1  898.22   23.60   0
  -5  -3  -1  782.40   24.44   0
  -5   3  -1  811.85   24.37   0
  -6   3  -1  -22.81   17.06   0
  -6  -3  -1  -21.17   16.93   0
  -7   4   1  507.34   28.46   0
  -7  -4   1  411.95   20.52   0
  -6   4   1   46.89   18.00   0
  -6  -4   1   65.77   17.35   0
   6  -4  -1   63.31   19.55   0
   5   4  -1  101.16   26.89   0
  -5   4   1   89.85   23.39   0
  -5  -4   1  115.34   22.27   0
   5  -4  -1   60.55   18.40   0
  -4   4   1  108.23   15.17   0
   4   4  -1   91.62   17.29   0
  -4  -4   1  145.76   20.25   0
   4  -4  -1  113.26   16.45   0
  -3   4   1 3526.98   29.59   0
   3  -4  -1 3227.83   29.84   0
  -3  -4   1 3399.13   31.77   0
   3   4  -1 3195.27   33.71   0
  -2   4   1 2177.89   29.08   0
  -2  -4   1 2186.60   32.26   0
   2  -4  -1 2065.39   29.43   0
   2   4  -1 2202.78   41.54   0
   0   4   1 2677.69   39.79   0
   0   4  -1 2827.77   39.50   0
   0  -4  -1 2722.70   39.74   0
  -1   4  -1   31.58   31.59   0
  -1  -4  -1   27.06   29.94   0
  -2   4  -1 1285.13   23.71   0
  -2  -4  -1 1157.08   30.17   0
  -3  -4  -1  949.49   20.75   0
  -3   4  -1  971.95   25.72   0
  -4  -4  -1 1264.21   20.38   0
  -4   4  -1 1288.11   19.85   0
  -5  -4  -1  124.07   15.87   0
  -5   4  -1  118.85   16.14   0
  -6   4  -1  138.05   17.50   0
  -6  -4  -1  119.02   23.83   0
  -7   5   1  158.65   20.56   0
  -7  -5   1  195.78   19.81   0
  -6   5   1  790.73   20.59   0
  -6  -5   1  782.83   20.21   0
   6  -5  -1  687.55   21.64   0
  -5   5   1  141.51   23.47   0
  -5  -5   1  112.09   22.50   0
   5   5  -1  107.19   19.22   0
   5  -5  -1  118.38   18.29   0
  -4   5   1   97.77   15.45   0
  -4  -5   1  101.46   19.85   0
   4  -5  -1  106.90   16.31   0
   4   5  -1  114.91   17.24   0
  -3   5   1  654.13   19.88   0
   3  -5  -1  609.43   26.74   0
  -3  -5   1  621.95   19.46   0
   3   5  -1  623.85   22.52   0
  -2   5   1 5696.86   39.69   0
  -2  -5   1 5482.60   47.32   0
   2  -5  -1 5223.86   39.15   0
   2   5  -1 5542.67   55.67   0
   0   5   1 4035.54   49.58   0
   0   5  -1 3965.62   55.31   0
   0  -5  -1 4005.40   54.63   0
  -1  -5  -1  197.28   29.30   0
  -1   5  -1  148.08   22.50   0
  -2   5  -1  991.96   22.18   0
  -2  -5  -1  860.46   23.29   0
  -3  -5  -1 5781.79   41.68   0
  -3   5  -1 5961.54   38.07   0
  -4  -5  -1  438.54   24.34   0
  -4   5  -1  398.61   24.59   0
  -5   5  -1  252.71   16.68   0
  -5  -5  -1  287.25   22.33   0
  -6   5  -1   12.12   23.98   0
  -6  -5  -1   10.35   16.76   0
  -7   6   1 1042.17   23.18   0
  -7  -6   1 1029.04   29.26   0
  -6   6   1  691.85   20.09   0
  -6  -6   1  698.63   19.59   0
   6  -6  -1  623.94   21.09   0
  -5   6   1  528.91   24.58   0
  -5  -6   1  567.92   17.87   0
   5   6  -1  497.09   27.93   0
   5  -6  -1  499.12   19.15   0
  -4   6   1  408.51   16.47   0
  -4  -6   1  368.41   20.97   0
   4  -6  -1  337.16   17.40   0
   4   6  -1  391.74   25.23   0
   3  -6  -1 1178.90   21.98   0
  -3   6   1 1267.20   22.11   0
  -3  -6   1 1302.13   27.62   0
   3   6  -1 1240.27   26.49   0
  -2   6   1 4406.74   40.16   0
   2  -6  -1 4079.82   34.98   0
   2   6  -1 4391.14   52.83   0
  -2  -6   1 4113.03   46.56   0
   1  -6  -1  910.23   27.86   0
  -1  -6   1  892.93   36.24   0
  -1   6   1  781.84   38.12   0
   1   6  -1  969.25   46.84   0
   0   6   1 1772.66   43.10   0
   0  -6  -1 1750.97   42.06   0
  -1   6  -1  361.05   22.82   0
  -1  -6  -1  435.09   28.91   0
  -2   6  -1 4970.84   35.91   0
  -2  -6  -1 4592.45   44.10   0
  -2  -6  -1 5404.94   42.46   0
  -3  -6  -1  723.80   25.20   0
  -3   6  -1  685.62   24.83   0
  -4  -6  -1 2793.66   28.53   0
  -4   6  -1 2826.13   26.65   0
  -5   6  -1  353.66   22.58   0
  -5  -6  -1  384.80   22.14   0
  -6   6  -1   69.42   17.60   0
  -6  -6  -1   74.66   16.76   0
  -7   7   1  317.79   21.00   0
  -7  -7   1  339.13   26.27   0
  -6   7   1 1918.75   23.47   0
  -6  -7   1 1938.32   28.94   0
   6  -7  -1 1619.47   23.50   0
  -5   7   1  624.57   18.40   0
  -5  -7   1  646.91   23.36   0
   5   7  -1  528.39   21.17   0
   5  -7  -1  472.10   26.07   0
  -4   7   1   72.63   14.86   0
  -4  -7   1   86.17   19.39   0
   4  -7  -1   58.80   21.94   0
   4   7  -1   79.06   23.57   0
  -3   7   1 4282.97   35.15   0
  -3  -7   1 4013.92   39.03   0
   3   7  -1 3968.70   40.19   0
   3  -7  -1 3993.25   34.49   0
  -2   7   1 1906.32   32.09   0
   2  -7  -1 1778.75   26.08   0
   2   7  -1 1858.38   41.65   0
  -2  -7   1 1816.81   36.07   0
  -1   7   1 5531.13   44.60   0
   1  -7  -1 5410.20   48.96   0
   0   7   1  372.91   24.40   0
   0  -7  -1  345.13   24.19   0
  -1  -7  -1  397.20   21.17   0
  -1   7  -1  396.65   29.10   0
  -2  -7  -1 1028.79   29.86   0
  -2   7  -1 1141.99   22.44   0
  -2  -7  -1 1229.68   24.66   0
  -3  -7  -1 4854.54   40.54   0
  -3   7  -1 5064.81   35.56   0
  -4  -7  -1  827.99   27.83   0
  -4   7  -1  784.41   20.62   0
  -5   7  -1 1197.11   19.69   0
  -5  -7  -1 1115.74   20.28   0
  -6   7  -1   -2.91   16.92   0
  -6  -7  -1  -13.99   22.60   0
  -7   8   1 1419.48   31.10   0
  -7  -8   1 1301.55   23.87   0
  -6   8   1  428.54   26.35   0
  -6  -8   1  426.84   18.13   0
   6  -8  -1  344.86   20.10   0
  -5   8   1  213.71   17.01   0
  -5  -8   1  208.01   21.26   0
   5  -8  -1  124.16   24.61   0
  -4   8   1  865.91   23.62   0
   4   8  -1  803.50   27.48   0
  -4  -8   1  864.48   23.01   0
   4  -8  -1  745.85   18.42   0
  -3   8   1 3025.35   27.36   0
   3   8  -1 2930.42   41.32   0
  -3  -8   1 3000.04   35.70   0
   3  -8  -1 2739.36   31.45   0
  -2   8   1 3671.75   32.58   0
   2   8  -1 3955.46   55.41   0
   2  -8  -1 3562.15   36.29   0
  -2  -8   1 3698.83   47.92   0
  -1   8   1 2961.58   40.47   0
  -1  -8   1 3051.41   57.50   0
   1  -8  -1 2870.16   33.60   0
   1   8  -1 2976.76   59.31   0
   0   8   1 4123.45   45.72   0
   0  -8  -1 4020.79   44.74   0
   0   8  -1 3744.77   49.11   0
  -1  -8  -1 2050.52   38.01   0
   1   8   1 2079.07   39.10   0
  -1   8  -1 1986.15   29.04   0
  -2  -8  -1  440.64   25.81   0
  -2  -8  -1  525.00   24.92   0
  -2   8  -1  505.34   19.53   0
  -3   8  -1  284.02   22.83   0
  -3  -8  -1  280.31   17.25   0
  -4  -8  -1 2753.64   33.57   0
  -4   8  -1 2852.07   31.42   0
  -5   8  -1  131.83   22.17   0
  -5  -8  -1  176.03   15.19   0
  -6   8  -1  270.43   24.23   0
  -6  -8  -1  218.97   23.22   0
  -7   9   1  103.16   26.83   0
  -7  -9   1  107.15   23.20   0
  -6   9   1  898.95   27.24   0
  -6  -9   1  780.25   25.18   0
   6  -9  -1  686.26   20.37   0
  -5   9   1  675.86   24.71   0
  -5  -9   1  684.52   22.92   0
   5  -9  -1  605.34   18.70   0
  -4   9   1  107.48   15.10   0
   4  -9  -1   90.54   15.29   0
  -4  -9   1   82.34   18.80   0
   4   9  -1   95.00   22.88   0
  -3   9   1 3852.20   29.39   0
  -3  -9   1 3721.43   39.53   0
   3   9  -1 3648.79   45.16   0
   3  -9  -1 3567.11   28.38   0
   2   9  -1 4721.66   68.59   0
  -2  -9   1 4626.32   59.05   0
  -2   9   1 4728.73   39.56   0
   2  -9  -1 4541.68   38.64   0
   1   9  -1 2844.53   58.64   0
  -1   9   1 2928.13   38.58   0
   1  -9  -1 2759.93   37.08   0
   0   9  -1 4040.51   49.11   0
   0  -9  -1 4627.55   48.98   0
   0   9   1 4382.44   49.34   0
  -1  -9  -1   15.58   21.98   0
  -1   9  -1    8.68   25.40   0
   1   9   1   27.00   28.04   0
  -2  -9  -1 1147.66   30.21   0
  -2  -9  -1 1300.57   29.35   0
  -2   9  -1 1242.48   27.57   0
  -3   9  -1 3104.65   30.54   0
  -3  -9  -1 3143.78   34.11   0
  -3  -9  -1 2915.87   34.81   0
  -4  -9  -1  709.42   26.98   0
  -4   9  -1  728.52   26.87   0
  -5   9  -1 1230.86   19.31   0
  -5  -9  -1 1203.59   24.63   0
  -6   9  -1   57.57   16.66   0
  -6  -9  -1   51.58   18.86   0
  -7  10   1  642.47   24.07   0
  -6  10   1  340.70   18.67   0
  -6 -10   1  298.73   15.91   0
   6 -10  -1  209.84   18.33   0
  -5  10   1   79.86   16.00   0
  -5 -10   1   74.41   20.20   0
   5 -10  -1   78.60   16.47   0
  -4  10   1 1638.45   29.93   0
   4 -10  -1 1389.47   22.92   0
  -4 -10   1 1503.08   29.54   0
   3  10  -1 1173.71   32.25   0
  -3  10   1 1296.69   21.12   0
  -3 -10   1 1235.58   28.52   0
   3 -10  -1 1186.95   20.81   0
  -2  10   1 1397.42   23.73   0
   2 -10  -1 1328.78   23.27   0
  -2 -10   1 1407.24   40.92   0
   2  10  -1 1451.47   53.08   0
  -1  10   1 6501.96   44.36   0
   1 -10  -1 6164.33   46.37   0
   0 -10  -1  196.31   18.74   0
   0  10  -1  204.21   27.50   0
   0  10   1  202.13   26.14   0
  -1  10  -1 1011.76   29.81   0
   1  10   1  984.89   31.96   0
  -1 -10  -1  994.83   31.22   0
  -2 -10  -1  879.44   26.85   0
  -2 -10  -1  777.64   28.34   0
  -2  10  -1  855.34   20.79   0
  -3  10  -1 1248.97   20.31   0
  -3 -10  -1 1269.94   26.66   0
  -3 -10  -1 1248.50   27.88   0
  -4 -10  -1 1974.83   30.76   0
  -4  10  -1 1900.30   28.89   0
  -4 -10  -1 2017.74   26.02   0
  -5  10  -1  107.90   14.96   0
  -5 -10  -1  133.56   22.99   0
  -5 -10  -1  120.97   22.54   0
  -6 -10  -1  471.59   28.11   0
  -6  10  -1  457.85   29.38   0
  -6 -10  -1  439.95   26.58   0
  -6  11   1  172.10   18.05   0
   6 -11  -1  188.92   24.88   0
  -6 -11   1  180.01   18.50   0
  -5  11   1  453.39   17.18   0
  -5 -11   1  431.56   20.27   0
   5 -11  -1  410.06   23.31   0
  -4  11   1   22.11   18.16   0
   4 -11  -1  -20.18   26.01   0
  -4 -11   1   17.21   21.68   0
  -3  11   1 2842.81   30.23   0
   3 -11  -1 2437.49   24.46   0
  -3 -11   1 2654.44   37.76   0
   2 -11  -1 1824.45   29.58   0
  -2  11   1 2091.09   25.68   0
   1  11  -1 2021.93   53.15   0
   1  11  -1 2193.44   59.09   0
  -1  11   1 2377.12   35.39   0
   1 -11  -1 2135.21   28.35   0
   0 -11  -1 5126.19   49.30   0
   0  11  -1 5063.92   51.11   0
   0  11   1 4853.77   46.07   0
   1  11   1  971.84   35.78   0
  -1 -11  -1  996.86   31.62   0
  -1  11  -1  982.46   23.21   0
  -2  11  -1 1664.71   23.51   0
  -2 -11  -1 1687.82   32.04   0
  -2 -11  -1 1491.66   33.43   0
  -3  11  -1 3344.08   26.96   0
  -3 -11  -1 3408.57   36.29   0
  -3 -11  -1 3355.02   37.92   0
  -4  11  -1  224.38   17.55   0
  -4 -11  -1  236.79   17.12   0
  -4 -11  -1  251.50   22.62   0
  -5  11  -1 1173.98   28.60   0
  -5 -11  -1 1218.85   28.50   0
  -5 -11  -1 1215.82   27.77   0
  -6 -11  -1   85.35   16.34   0
  -6  11  -1   84.30   20.01   0
  -6 -11  -1   47.97   22.09   0
   6 -12  -1  226.30   18.09   0
  -6  12   1  289.66   24.82   0
  -6 -12   1  270.27   18.65   0
  -5  12   1   87.58   21.79   0
   5 -12  -1   33.43   15.83   0
  -5 -12   1   63.25   10.93   0
  -4  12   1  468.72   26.67   0
   4 -12  -1  449.39   19.29   0
  -4 -12   1  493.66   23.99   0
  -3 -12   1  784.68   29.93   0
  -3  12   1  800.58   19.43   0
   3 -12  -1  735.44   18.35   0
   2 -12  -1 1080.43   21.12   0
  -2  12   1 1187.92   21.56   0
   1  12  -1 2410.48   56.67   0
   1  12  -1 2540.82   64.73   0
   1 -12  -1 2687.21   34.24   0
  -1  12   1 2805.41   35.78   0
   0  12  -1  149.35   26.32   0
   0 -12  -1  138.94   24.14   0
   0  12   1  112.62   24.84   0
  -1 -12  -1 1261.32   33.55   0
   1  12   1 1300.95   37.88   0
  -1  12  -1 1355.28   29.94   0
  -2  12  -1  750.84   24.94   0
  -2 -12  -1  710.78   25.74   0
  -2 -12  -1  659.39   31.55   0
  -3 -12  -1  323.37   22.10   0
  -3  12  -1  306.26   16.39   0
  -3 -12  -1  345.42   24.19   0
  -4  12  -1 1448.68   21.14   0
  -4 -12  -1 1452.13   28.76   0
  -4 -12  -1 1554.18   28.02   0
  -5 -12  -1   -2.53   19.85   0
  -5  12  -1   15.60   17.94   0
  -5 -12  -1    9.27   18.86   0
  -6 -12  -1  754.54   24.77   0
  -6 -12  -1  775.62   25.08   0
  -6  12  -1  848.03   28.99   0
  -6  13   1   88.86   17.22   0
  -6 -13   1   80.77   12.89   0
   6 -13  -1   75.58   16.79   0
  -5  13   1  635.98   17.50   0
   5 -13  -1  492.57   23.11   0
  -5 -13   1  580.34   18.77   0
   4 -13  -1  -22.05   17.22   0
  -4  13   1   21.07   24.43   0
  -4 -13   1  -11.59   17.34   0
  -3  13   1 1608.94   21.76   0
  -3 -13   1 1449.44   41.41   0
   3 -13  -1 1371.44   20.74   0
  -2  13   1  743.22   25.20   0
   2 -13  -1  661.86   24.13   0
   1  13  -1   75.44   32.44   0
   1 -13  -1   90.85   16.46   0
  -1  13   1  109.32   16.86   0
   1  13  -1   88.15   36.79   0
   0  13  -1 1412.40   33.38   0
   0 -13  -1 1355.56   30.90   0
   0  13   1 1352.78   31.38   0
  -1  13  -1 1083.26   22.91   0
  -1 -13  -1 1008.14   31.87   0
   1  13   1 1019.57   32.19   0
  -2 -13  -1 1798.25   41.37   0
  -2 -13  -1 1832.04   39.37   0
  -2  13  -1 1888.49   28.62   0
  -3 -13  -1 1187.95   36.14   0
  -3  13  -1 1212.64   29.03   0
  -3 -13  -1 1213.03   29.85   0
  -4  13  -1  141.90   16.51   0
  -4 -13  -1  146.13   18.95   0
  -4 -13  -1  157.19   18.66   0
  -5 -13  -1  784.69   22.68   0
  -5  13  -1  814.69   20.57   0
  -5 -13  -1  823.77   22.72   0
  -6 -13  -1   59.57   21.41   0
  -6 -13  -1   64.68   15.16   0
  -6  13  -1   52.46   19.60   0
  -6  14   1  389.96   29.59   0
   6 -14  -1  203.15   21.00   0
  -6 -14   1  315.73   21.98   0
  -5  14   1  -21.44   18.96   0
   5 -14  -1   28.40   18.19   0
  -5 -14   1    5.54   17.40   0
   4 -14  -1  439.56   24.65   0
  -4  14   1  503.25   18.72   0
  -4 -14   1  485.30   22.92   0
  -3  14   1  200.95   15.86   0
   3 -14  -1  192.51   15.43   0
  -2  14   1   16.01   21.94   0
   2 -14  -1   11.35   15.10   0
   1  14  -1 1000.97   50.21   0
   1  14  -1  968.96   47.37   0
   1 -14  -1  965.81   26.42   0
  -1  14   1 1064.87   27.68   0
   0  14  -1   -1.06   24.09   0
   0 -14  -1   -8.83   21.45   0
   0  14   1   18.34   21.82   0
  -1  14  -1 1683.08   30.17   0
   1  14   1 1510.86   40.07   0
  -1 -14  -1 1494.23   36.95   0
  -2  14  -1   20.32   15.20   0
  -2 -14  -1   29.10   28.33   0
  -2 -14  -1   34.19   22.39   0
  -3 -14  -1  226.59   26.82   0
  -3  14  -1  224.56   18.85   0
  -3 -14  -1  217.64   29.14   0
  -4 -14  -1   93.11   15.35   0
  -4  14  -1   96.51   16.04   0
  -4 -14  -1   83.49   15.89   0
  -5 -14  -1   38.47   17.88   0
  -5 -14  -1   50.03   17.45   0
  -5  14  -1   46.06   17.82   0
  -6 -14  -1  332.36   22.64   0
  -6 -14  -1  355.03   22.43   0
  -6  14  -1  319.58   20.22   0
  -6  15   1   30.90   19.88   0
  -6 -15   1   15.39   19.48   0
   6 -15  -1  -47.76   27.97   0
   5 -15  -1  527.35   19.57   0
  -5  15   1  714.33   27.68   0
  -5 -15   1  595.95   22.23   0
  -4 -15   1    3.56   20.11   0
  -4  15   1   25.81   16.33   0
  -4 -15   1    0.88   21.02   0
   4 -15  -1   13.01   22.37   0
  -3  15   1  479.71   20.38   0
   3 -15  -1  413.07   19.35   0
  -2  15   1  111.58   15.74   0
   2 -15  -1  110.22   21.03   0
   1 -15  -1   10.97   15.05   0
   1  15  -1   18.55   32.63   0
   1  15  -1   21.85   36.00   0
  -1  15   1   22.11   21.88   0
   0 -15  -1 1118.51   28.58   0
   0  15  -1 1220.79   31.82   0
   0  15   1 1157.44   29.44   0
  -1  15  -1   35.16   16.08   0
   1  15   1   34.84   25.02   0
  -1 -15  -1   34.02   24.81   0
  -2 -15  -1  861.66   45.94   0
  -2  15  -1  887.46   19.29   0
  -2 -15  -1  749.86   42.53   0
  -3 -15  -1    5.04   16.24   0
  -3  15  -1    1.73   24.53   0
  -3 -15  -1    4.93   20.79   0
  -4 -15  -1   25.47   14.13   0
  -4  15  -1   -2.98   21.80   0
  -4 -15  -1   25.70   18.34   0
  -5 -15  -1  102.60   18.06   0
  -5 -15  -1   73.55   17.65   0
  -5  15  -1  113.54   17.24   0
  -6 -15  -1  147.13   23.13   0
  -6 -15  -1  164.23   21.15   0
  -6  15  -1  180.50   26.82   0
  -6  16   1  138.03   20.10   0
   6 -16  -1  101.47   19.37   0
  -6 -16   1  116.36   21.68   0
  -6 -16   1  123.33   20.35   0
  -5 -16   1   33.94   20.20   0
   5 -16  -1   24.78   24.70   0
  -5  16   1   74.57   25.64   0
  -5 -16   1   39.60   21.33   0
  -4  16   1  486.62   17.93   0
   4 -16  -1  310.83   17.14   0
  -3  16   1  166.59   18.93   0
   3 -16  -1  159.38   17.84   0
  -2  16   1  214.18   16.32   0
   2 -16  -1  198.60   15.49   0
  -1  16   1   23.24   21.64   0
   1  16  -1   12.46   43.59   0
   1 -16  -1   20.46   20.51   0
   0 -16  -1   16.64   20.00   0
   0  16  -1   13.25   23.09   0
   0  16   1   22.19   21.09   0
  -1 -16  -1  509.19   34.47   0
  -1  16  -1  563.11   24.57   0
   1  16   1  502.90   34.00   0
  -2  16  -1  269.27   16.08   0
  -3 -16  -1    8.43   22.06   0
  -3  16  -1   33.14   16.74   0
  -3 -16  -1    6.98   20.70   0
  -4 -16  -1   41.17   14.82   0
  -4 -16  -1   35.65   17.04   0
  -4  16  -1   53.63   20.96   0
  -5 -16  -1  119.33   18.23   0
  -5 -16  -1  124.43   21.47   0
  -5  16  -1  121.34   17.36   0
  -6 -17   1   61.42   24.09   0
  -6  17   1   55.81   27.85   0
  -6 -17   1   77.27   24.51   0
   6 -17  -1   50.26   26.71   0
  -5 -17   1  309.67   31.12   0
  -5  17   1  318.30   18.96   0
  -5 -17   1  311.83   31.57   0
   5 -17  -1  247.26   17.61   0
  -4  17   1  155.24   16.32   0
   4 -17  -1  129.94   15.74   0
   3 -17  -1  255.17   24.69   0
  -3  17   1  395.38   18.89   0
  -2  17   1 2013.52   24.12   0
   2 -17  -1 1824.75   25.07   0
  -1  17   1  130.12   15.79   0
   1 -17  -1  106.55   20.86   0
   0  17  -1  299.39   18.97   0
   0 -17  -1  287.24   21.96   0
   0  17   1  313.78   23.20   0
  -1  17  -1  158.99   16.38   0
  -1 -17  -1  133.85   29.51   0
   1  17   1  153.49   27.63   0
  -2  17  -1  350.50   27.34   0
  -3  17  -1   24.11   16.36   0
  -4 -17  -1  246.21   23.54   0
  -4 -17  -1  239.93   24.58   0
  -4  17  -1  242.20   26.59   0
  -5 -17  -1    4.32   17.64   0
  -5 -17  -1    3.07   23.34   0
  -5  17  -1  -16.52   16.63   0
   6 -18  -1    1.32   18.50   0
  -6 -18   1   18.32   34.88   0
  -6  18   1   58.16   29.24   0
  -6 -18   1   18.55   38.91   0
  -5  18   1   24.99   17.30   0
   5 -18  -1    8.85   16.60   0
  -4  18   1   62.31   21.76   0
   4 -18  -1   33.10   14.57   0
   3 -18  -1  363.68   23.56   0
  -3  18   1  394.08   18.52   0
   2 -18  -1   78.98   24.84   0
  -2  18   1  109.24   26.44   0
   1 -18  -1  178.84   15.21   0
  -1  18   1  217.52   22.01   0
   0  18   1  367.90   23.30   0
   0 -18  -1  334.50   22.33   0
   0  18  -1  417.11   25.43   0
  -1 -18  -1  170.65   42.00   0
  -1  18  -1  226.00   25.02   0
  -2  18  -1  723.77   27.41   0
  -3  18  -1  203.82   23.29   0
  -4  18  -1  230.84   18.53   0
  -5 -18  -1  136.15   25.23   0
  -5 -18  -1  142.77   25.95   0
  -5  18  -1  140.66   20.21   0
  -5  19   1   -3.14   17.28   0
   5 -19  -1   14.89   15.97   0
  -4  19   1  113.55   18.72   0
   4 -19  -1   30.72   17.94   0
  -3  19   1   33.25   23.61   0
   3 -19  -1   31.24   15.46   0
   2 -19  -1  202.09   24.26   0
  -2  19   1  269.70   18.84   0
   1 -19  -1  285.32   25.04   0
  -1  19   1  349.29   27.45   0
   0  19  -1   13.42   27.79   0
   0  19   1   -0.93   25.38   0
   0 -19  -1   22.33   23.62   0
  -1  19  -1   -9.00   18.59   0
  -2  19  -1   25.13   24.06   0
  -3  19  -1  651.30   23.99   0
  -4  19  -1  139.89   18.04   0
  -5  19  -1  -10.94   20.02   0
   5 -20  -1    0.27   19.13   0
  -5  20   1   38.08   20.03   0
   4 -20  -1    8.90   24.29   0
  -4  20   1   32.56   18.76   0
  -3  20   1  146.98   23.05   0
   3 -20  -1  100.14   21.32   0
  -2  20   1  924.05   27.65   0
   2 -20  -1  717.05   18.99   0
   1 -20  -1   28.58   16.21   0
  -1  20   1   12.39   25.28   0
   0  20   1  206.84   25.68   0
   0  20  -1  216.58   27.94   0
   0  20  -1  158.21   24.42   0
   0 -20  -1  179.78   23.59   0
  -1  20  -1   26.18   25.60   0
  -2  20  -1  488.09   25.04   0
  -3  20  -1    0.33   14.96   0
  -4  20  -1  667.55   26.25   0
  -5  20  -1  153.54   19.64   0
  -5  21   1  -12.26   19.87   0
   5 -21  -1   -9.11   18.74   0
  -4  21   1  122.96   18.23   0
   4 -21  -1   92.44   23.56   0
   3 -21  -1   71.20   14.34   0
  -3  21   1   87.28   16.19   0
  -2  21   1  148.18   24.20   0
   2 -21  -1  108.85   15.36   0
  -1  21   1  780.19   21.78   0
   1 -21  -1  645.31   24.94   0
   0  21   1  259.41   25.36   0
   0  21  -1  324.06   27.48   0
   0  21  -1  275.16   24.46   0
   0 -21  -1  234.98   20.75   0
  -1  21  -1   21.40   24.39   0
  -2  21  -1    8.75   22.29   0
  -3  21  -1  385.14   26.92   0
  -4  21  -1   24.71   16.97   0
  -5  21  -1   40.90   19.62   0
   5 -22  -1   66.79   17.96   0
  -5  22   1   72.41   19.55   0
  -4  22   1  143.37   17.74   0
   4 -22  -1  120.10   16.51   0
   3 -22  -1    9.71   24.68   0
  -3  22   1   87.74   19.32   0
   2 -22  -1  869.49   23.38   0
  -2  22   1 1146.10   27.27   0
   1 -22  -1  212.53   16.13   0
  -1  22   1  266.53   24.96   0
   0  22   1  219.10   24.36   0
   0 -22  -1  187.44   20.22   0
   0  22  -1  233.63   26.17   0
   0  22  -1  238.15   22.95   0
  -1  22  -1  344.42   25.31   0
  -2  22  -1  414.23   23.56   0
  -3  22  -1  138.22   18.28   0
  -4  22  -1  382.71   29.80   0
  -5  23   1  105.25   22.75   0
   4 -23  -1    5.01   19.29   0
  -4  23   1    2.21   29.36   0
   3 -23  -1  195.02   17.27   0
  -3  23   1  252.80   26.68   0
   2 -23  -1  739.92   22.57   0
  -2  23   1  937.99   20.90   0
   1 -23  -1  256.05   20.93   0
  -1  23   1  326.26   24.72   0
   0  23  -1  218.26   26.68   0
   0  23   1  198.74   23.57   0
   0  23  -1  218.55   24.77   0
  -1  23  -1   24.02   22.68   0
  -2  23  -1  101.19   27.00   0
  -3  23  -1  112.04   17.65   0
  -4  23  -1  165.03   20.01   0
  -4  24   1  435.90   30.19   0
   4 -24  -1  336.54   27.80   0
  -3  24   1  101.70   18.59   0
   3 -24  -1  104.50   22.93   0
   2 -24  -1  367.30   24.95   0
  -2  24   1  490.05   28.61   0
  -1  24   1  680.69   25.39   0
   1 -24  -1  475.93   19.29   0
   0  24   1   70.96   21.40   0
   0  24  -1   78.95   22.83   0
   0  24  -1   83.94   20.35   0
  -1  24  -1  109.41   19.66   0
  -2  24  -1  273.29   26.60   0
  -3  24  -1  386.67   25.40   0
  -4  24  -1  277.61   20.59   0
  -4  25   1   43.25   19.61   0
   3 -25  -1  176.01   16.52   0
  -3  25   1  256.57   25.68   0
  -2  25   1  424.67   27.42   0
   2 -25  -1  271.05   24.22   0
  -1  25   1   11.99   26.26   0
   0  25   1  260.50   27.33   0
   0  25  -1  291.33   26.67   0
   0  25  -1  331.72   34.99   0
  -1  25  -1   52.97   26.23   0
  -2  25  -1  216.58   18.67   0
  -3  25  -1  140.63   28.89   0
  -4  26   1  543.88   31.51   0
  -3  26   1  -46.41   29.06   0
  -2  26   1  275.80   26.77   0
  -1  26   1  224.41   26.56   0
   0  26   1  150.36   31.07   0
   0  26  -1  137.89   24.89   0
   0  26  -1  135.01   26.99   0
  -1  26  -1  735.33   29.35   0
  -2  26  -1  144.17   17.98   0
  -3  26  -1  197.57   28.27   0
  -3  27   1  167.31   20.98   0
  -2  27   1   87.16   21.43   0
  -1  27   1    6.78   24.33   0
   0  27   1  996.38   37.75   0
   0  27  -1 1026.59   36.03   0
   0  27  -1 1036.33   39.27   0
  -1  27  -1    5.93   24.96   0
  -2  27  -1  336.95   30.61   0
  -3  27  -1    2.73   19.27   0
  -3  28   1    8.32   27.14   0
  -2  28   1   87.31   21.18   0
  -1  28   1  286.19   30.65   0
   0  28   1    3.85   30.17   0
   0  28  -1    9.39   32.91   0
   0  28  -1   10.58   35.72   0
  -1  28  -1 1122.17   35.34   0
  -1  28  -1  962.74   31.42   0
  -2  28  -1   89.08   27.95   0
  -2  29   1   19.49   27.64   0
  -1  29   1   11.50   28.08   0
   0  29  -1  382.43   42.59   0
   0  29  -1  396.69   36.15   0
  -1  29  -1   23.42   28.22   0
  -1  29  -1  -26.36   25.98   0
  -2  29  -1  213.18   29.97   0
  -1  30   1    8.83   26.97   0
  -1  30  -1  235.18   28.46   0
  -1  30  -1  198.80   31.41   0
  -7   0   2   79.35   19.40   0
   7   0  -2  103.17   30.37   0
   6   0  -2  105.92   29.06   0
  -6   0   2  140.13   17.28   0
  -5   0   2 1190.70   20.51   0
   5   0  -2 1120.79   23.03   0
   4   0  -2  517.41   25.16   0
  -4   0   2  523.31   16.90   0
  -3   0   2 7496.84   42.91   0
   3   0  -2 7137.52   41.39   0
   2   0  -2  104.72   26.83   0
  -2   0   2  100.60   24.32   0
  -1   0   2 6199.82   49.85   0
   1   0  -2 5913.30   51.54   0
   0   0  -2 4472.29   40.84   0
   0   0   2 4571.64   40.47   0
  -1   0  -2   74.30   18.99   0
  -3   0  -2 1502.45   21.65   0
  -4   0  -2  102.55   24.60   0
  -5   0  -2 1466.30   25.52   0
  -6   0  -2  737.65   27.82   0
  -7   1   2  250.84   20.29   0
  -7  -1   2  355.16   26.89   0
   7   1  -2  274.55   22.48   0
   7  -1  -2  280.96   22.31   0
   6  -1  -2  444.99   21.71   0
  -6   1   2  469.16   18.83   0
  -6  -1   2  487.94   25.51   0
   6   1  -2  462.65   21.96   0
  -5   1   2  127.33   23.42   0
  -5  -1   2   87.34   16.63   0
   5   1  -2   95.67   19.20   0
   5  -1  -2  116.79   26.92   0
   4  -1  -2 5727.59   38.07   0
   4   1  -2 5704.39   39.34   0
  -4   1   2 5714.36   35.67   0
  -4  -1   2 5703.20   32.73   0
  -3   1   2  257.21   23.20   0
  -3  -1   2  254.96   16.86   0
   3  -1  -2  213.18   25.81   0
   3   1  -2  212.04   19.63   0
   2  -1  -2 2482.34   30.27   0
   2   1  -2 2571.57   31.17   0
  -2   1   2 2551.24   33.75   0
  -2  -1   2 2635.00   34.12   0
  -1   1   2   41.96   20.90   0
  -1  -1   2   26.26   20.46   0
   1  -1  -2   45.47   32.32   0
   1   1  -2   21.70   32.23   0
   0  -1  -2 3498.75   37.67   0
   0   1  -2 3659.86   44.16   0
   0   1   2 3548.69   42.53   0
   0  -1   2 3548.73   37.03   0
  -1  -1  -2 9807.32   49.51   0
  -1   1  -2 9516.07   52.59   0
  -2  -1  -2 1622.63   24.38   0
  -3  -1  -2 3091.28   30.70   0
  -3   1  -2 3122.82   26.54   0
  -4  -1  -2  217.55   17.95   0
  -4   1  -2  223.53   17.94   0
  -5  -1  -2  103.87   15.74   0
  -5   1  -2  122.17   21.38   0
  -6  -1  -2  613.74   27.91   0
  -6   1  -2  564.89   28.04   0
   7   2  -2   28.52   30.75   0
  -7   2   2   59.59   18.94   0
  -7  -2   2  -12.78   18.85   0
   7  -2  -2   32.50   21.40   0
   6  -2  -2  288.41   21.24   0
  -6   2   2  321.61   18.86   0
  -6  -2   2  309.21   25.19   0
   6   2  -2  310.62   29.73   0
  -5   2   2 1399.65   21.11   0
  -5  -2   2 1425.14   21.27   0
   5   2  -2 1367.33   30.47   0
   5  -2  -2 1350.65   29.54   0
   4   2  -2   85.18   17.22   0
   4  -2  -2   72.71   23.31   0
  -4   2   2   85.28   14.99   0
  -4  -2   2   77.62   20.16   0
  -3   2   2 6316.69   39.38   0
  -3  -2   2 6139.41   40.50   0
   3  -2  -2 6059.22   36.69   0
   3   2  -2 6201.94   43.75   0
   2  -2  -2  163.35   26.84   0
   2   2  -2  163.56   19.89   0
  -2   2   2  186.51   17.89   0
  -2  -2   2  169.77   17.39   0
   1   2  -2   40.59   31.40   0
  -1   2   2   55.04   28.89   0
  -1  -2   2   35.15   19.75   0
   1  -2  -2   21.72   31.69   0
   0  -2  -2 8120.48   50.59   0
   0   2   2 8476.21   55.52   0
   0   2  -2 8424.64   56.22   0
   0  -2   2 8377.16   54.83   0
  -1  -2  -2 1275.61   24.82   0
  -1   2  -2 1301.97   31.33   0
  -2  -2  -2 7617.96   41.00   0
  -3  -2  -2 1084.42   19.79   0
  -3   2  -2 1063.01   24.77   0
  -4  -2  -2  529.40   19.08   0
  -4   2  -2  504.97   25.78   0
  -5  -2  -2  765.52   17.99   0
  -5   2  -2  831.28   18.19   0
  -6  -2  -2  603.41   27.56   0
  -6   2  -2  571.97   27.90   0
   7  -3  -2  230.89   30.46   0
  -7   3   2  273.80   27.97   0
  -7  -3   2  282.91   19.59   0
   7   3  -2  277.37   31.45   0
   6  -3  -2  593.18   21.91   0
  -6   3   2  660.78   26.32   0
  -6  -3   2  596.39   25.65   0
   6   3  -2  553.53   22.63   0
   5   3  -2   -0.85   19.15   0
  -5   3   2   21.30   23.04   0
  -5  -3   2   11.65   15.71   0
   5  -3  -2  -15.44   25.92   0
   4  -3  -2 5505.37   33.18   0
   4   3  -2 5856.96   37.02   0
  -4   3   2 5804.62   31.93   0
  -4  -3   2 5784.72   36.86   0
  -3   3   2    7.87   15.65   0
  -3  -3   2    9.64   20.72   0
   3  -3  -2    9.05   16.66   0
   3   3  -2  -43.77   24.62   0
   2  -3  -2 1085.11   23.49   0
   2   3  -2 1132.48   25.22   0
  -2   3   2 1131.27   28.24   0
  -2  -3   2 1092.84   27.94   0
   1   3  -2  272.91   23.49   0
  -1  -3   2  259.44   28.12   0
   1  -3  -2  271.58   31.41   0
  -1   3   2  267.36   21.43   0
   0  -3  -2  403.14   23.23   0
   0   3   2  424.16   30.28   0
   0   3  -2  429.92   32.10   0
   0  -3   2  421.84   29.36   0
  -1  -3  -2 2673.86   34.66   0
  -1   3  -2 2606.05   35.06   0
  -2  -3  -2 1141.92   27.55   0
  -3   3  -2 2938.44   29.49   0
  -3  -3  -2 2798.47   29.99   0
  -4  -3  -2  290.21   18.21   0
  -4   3  -2  276.71   18.05   0
  -5  -3  -2   52.26   20.80   0
  -5   3  -2   32.30   15.26   0
  -6   3  -2  303.62   27.20   0
  -6  -3  -2  334.57   21.45   0
   7  -4  -2   18.85   20.93   0
  -7   4   2   12.23   18.93   0
  -7  -4   2   19.69   18.47   0
   7   4  -2    6.04   30.83   0
   6  -4  -2  121.68   20.12   0
  -6   4   2  175.46   18.05   0
  -6  -4   2  116.20   24.12   0
   6   4  -2  142.06   21.20   0
  -5   4   2  815.86   19.53   0
  -5  -4   2  860.49   19.09   0
   5   4  -2  886.25   22.45   0
   5  -4  -2  839.62   27.75   0
   4   4  -2  124.97   17.32   0
   4  -4  -2   83.20   16.31   0
  -4   4   2   92.79   15.20   0
  -4  -4   2  106.30   19.64   0
  -3   4   2 5522.26   33.21   0
  -3  -4   2 5567.75   36.91   0
   3  -4  -2 5434.65   37.96   0
   3   4  -2 5366.24   39.25   0
   2  -4  -2 1664.99   32.12   0
   2   4  -2 1707.81   28.22   0
  -2   4   2 1714.40   29.83   0
  -2  -4   2 1714.52   25.94   0
   1   4  -2 5150.17   48.67   0
  -1  -4   2 5278.68   46.68   0
   1  -4  -2 5302.65   45.53   0
  -1   4   2 5172.64   40.09   0
   0  -4  -2 4313.59   43.67   0
   0   4   2 4410.04   43.42   0
   0   4  -2 4369.17   39.52   0
   0  -4   2 4329.32   42.74   0
  -1  -4  -2   51.73   23.70   0
   1   4   2   46.71   23.54   0
  -1   4  -2   34.33   18.26   0
  -2   4  -2 1325.99   26.47   0
  -2  -4  -2 1521.43   28.16   0
  -3  -4  -2  374.81   22.21   0
  -3  -4  -2  277.42   16.25   0
  -3   4  -2  311.61   21.86   0
  -4  -4  -2  536.79   19.16   0
  -4   4  -2  611.76   25.32   0
  -5  -4  -2  624.70   22.44   0
  -5   4  -2  651.69   22.60   0
  -6  -4  -2  193.59   21.11   0
  -6   4  -2  263.69   21.05   0
   7   5  -2   78.34   30.79   0
   7  -5  -2   60.43   20.83   0
  -7   5   2   20.91   19.43   0
  -7  -5   2   55.46   18.29   0
   6  -5  -2  666.58   21.33   0
  -6   5   2  740.62   19.90   0
  -6  -5   2  682.22   25.61   0
   6   5  -2  611.35   23.30   0
  -5   5   2   18.47   15.96   0
  -5  -5   2   21.79   21.37   0
   5   5  -2    5.57   18.87   0
   5  -5  -2   49.60   24.87   0
   4   5  -2 1917.28   30.62   0
   4  -5  -2 1782.81   27.43   0
  -4   5   2 2009.65   26.34   0
  -4  -5   2 1782.89   22.23   0
  -3   5   2  107.71   16.49   0
  -3  -5   2  136.15   21.01   0
   3  -5  -2  117.28   23.59   0
   3   5  -2  114.54   18.17   0
  -2  -5   2 2917.84   31.52   0
   2  -5  -2 2822.50   28.97   0
   2   5  -2 2925.53   34.05   0
  -2   5   2 2885.45   28.96   0
   1   5  -2 1633.15   29.41   0
  -1  -5   2 1776.99   33.19   0
   1  -5  -2 1786.69   33.60   0
  -1   5   2 1730.71   33.07   0
   0  -5  -2  123.48   19.47   0
   0   5   2  132.19   19.24   0
   0   5  -2  145.87   27.88   0
   0  -5   2  144.15   18.63   0
  -1  -5  -2 1612.43   30.24   0
   1   5   2 1580.33   29.86   0
  -2   5  -2    8.68   15.61   0
  -2  -5  -2   14.83   21.31   0
  -3   5  -2 1109.80   24.11   0
  -3  -5  -2 1291.80   25.29   0
  -3  -5  -2 1073.40   20.02   0
  -4  -5  -2   62.41   16.94   0
  -4   5  -2   34.12   16.93   0
  -5  -5  -2   40.05   14.46   0
  -5   5  -2   41.60   14.51   0
  -6   5  -2  124.91   20.02   0
  -6  -5  -2  104.46   28.07   0
  -6  -5  -2  124.22   20.86   0
   7  -6  -2   19.29   21.10   0
  -7   6   2   41.79   18.85   0
  -7  -6   2   50.05   24.79   0
   6  -6  -2  148.86   19.54   0
  -6   6   2   80.39   18.21   0
   6   6  -2   90.60   21.36   0
  -6  -6   2  146.24   16.57   0
  -5   6   2  144.08   16.74   0
   5   6  -2  159.99   19.47   0
  -5  -6   2  149.88   15.22   0
   5  -6  -2  125.09   17.89   0
   4   6  -2   -4.34   23.39   0
   4  -6  -2   13.25   15.53   0
  -4   6   2  -15.30   20.25   0
  -4  -6   2    5.67   18.56   0
  -3   6   2  918.08   24.77   0
   3  -6  -2  853.55   25.36   0
  -3  -6   2  929.46   24.79   0
   3   6  -2  906.35   28.78   0
  -2  -6   2  219.21   22.59   0
   2  -6  -2  221.72   17.94   0
   2   6  -2  199.88   26.56   0
  -2   6   2  211.32   17.36   0
   1   6  -2 5651.74   48.96   0
  -1  -6   2 6038.17   48.43   0
   1  -6  -2 5559.50   44.15   0
  -1   6   2 5650.71   40.16   0
   0  -6  -2 3273.80   38.53   0
   0   6   2 3248.65   34.20   0
   0   6  -2 3373.37   39.21   0
  -1  -6  -2  208.14   17.12   0
   1   6   2  208.03   17.33   0
  -2   6  -2 2167.97   24.56   0
  -2  -6  -2 2675.36   27.95   0
  -3   6  -2  193.70   21.21   0
  -3  -6  -2  186.13   15.14   0
  -3  -6  -2  158.00   15.26   0
  -4  -6  -2   49.61   16.54   0
  -4  -6  -2   19.30   23.18   0
  -4   6  -2    3.21   16.71   0
  -5  -6  -2  298.59   19.39   0
  -5   6  -2  313.30   26.39   0
  -5  -6  -2  322.79   19.43   0
  -6   6  -2   18.31   28.14   0
  -6  -6  -2   40.89   19.38   0
  -6  -6  -2   13.59   28.53   0
   7  -7  -2   52.77   20.23   0
  -7   7   2   48.47   18.90   0
  -7  -7   2   19.43   17.63   0
   6   7  -2  128.32   28.87   0
   6  -7  -2  152.92   19.25   0
  -6   7   2  200.75   18.06   0
  -6  -7   2  155.21   23.15   0
   5   7  -2    6.99   18.27   0
  -5   7   2  -17.65   15.92   0
  -5  -7   2   11.73   14.16   0
   5  -7  -2   17.15   17.00   0
   4   7  -2  308.77   24.70   0
   4  -7  -2  298.58   22.14   0
  -4   7   2  332.32   21.10   0
  -4  -7   2  304.09   20.06   0
  -3   7   2   20.47   21.18   0
   3   7  -2   22.83   23.93   0
  -3  -7   2   20.50   13.95   0
   3  -7  -2   10.23   22.37   0
   2  -7  -2  238.62   24.72   0
  -2  -7   2  277.93   17.36   0
   2   7  -2  282.34   19.92   0
  -2   7   2  289.78   18.04   0
   1   7  -2   14.80   24.37   0
   1  -7  -2    5.36   24.32   0
  -1  -7   2   20.04   21.99   0
  -1   7   2   19.33   17.04   0
   0   7   2  131.00   17.74   0
   0   7  -2  135.99   18.30   0
   0  -7  -2  117.79   17.64   0
  -1  -7  -2  183.50   16.62   0
   1   7   2  169.67   22.89   0
  -2  -7  -2  105.90   21.07   0
  -2   7  -2  103.53   21.63   0
  -3   7  -2    6.49   20.20   0
  -3  -7  -2   10.30   13.75   0
  -3  -7  -2   12.57   14.14   0
  -4  -7  -2  196.24   23.42   0
  -4  -7  -2  180.19   17.25   0
  -4   7  -2  166.24   23.74   0
  -5  -7  -2   75.51   25.04   0
  -5   7  -2   47.83   18.32   0
  -5  -7  -2   62.89   25.26   0
  -6   7  -2   51.55   19.49   0
  -6  -7  -2   25.70   26.78   0
  -6  -7  -2   48.19   27.69   0
   7  -8  -2    6.32   19.83   0
  -7   8   2   31.12   18.86   0
  -7  -8   2    6.96   23.93   0
   6  -8  -2  204.46   19.32   0
  -6   8   2  259.23   18.59   0
   6   8  -2  228.57   20.94   0
  -6  -8   2  281.30   23.16   0
   5   8  -2   21.38   25.86   0
  -5   8   2   37.34   15.82   0
  -5  -8   2   29.08   20.03   0
   5  -8  -2    9.10   23.89   0
   4  -8  -2   12.82   14.98   0
  -4   8   2   21.06   19.89   0
  -4  -8   2   10.81   18.06   0
   4   8  -2   13.78   23.26   0
  -3   8   2   17.86   21.22   0
   3  -8  -2    4.94   21.99   0
   3   8  -2    5.95   23.79   0
  -3  -8   2    9.66   13.51   0
   2  -8  -2   41.24   16.93   0
  -2  -8   2   22.27   14.85   0
   2   8  -2   30.13   17.88   0
  -2   8   2   19.98   23.30   0
   1   8  -2  114.77   24.02   0
   1  -8  -2  104.06   23.57   0
  -1  -8   2   87.75   22.04   0
  -1   8   2   95.19   23.86   0
   0   8   2  648.38   26.36   0
   0   8  -2  672.94   27.18   0
   0  -8  -2  658.02   26.09   0
  -1  -8  -2  215.35   16.86   0
   1   8   2  235.32   17.51   0
  -2   8  -2   13.31   15.08   0
  -2  -8  -2   20.67   19.99   0
  -3   8  -2  805.23   17.73   0
  -3  -8  -2  874.11   23.12   0
  -3  -8  -2  716.47   18.62   0
  -4  -8  -2   -1.58   15.66   0
  -4  -8  -2    1.97   21.61   0
  -4   8  -2  -13.35   23.06   0
  -5  -8  -2  386.25   25.67   0
  -5   8  -2  416.81   26.08   0
  -5  -8  -2  401.93   18.77   0
  -6   8  -2   19.17   27.65   0
  -6  -8  -2    2.24   26.46   0
  -6  -8  -2    1.36   26.76   0
   7  -9  -2   -4.69   27.89   0
  -7   9   2   -3.46   18.57   0
  -7  -9   2   -1.66   22.67   0
   6  -9  -2   52.83   25.98   0
  -6   9   2   92.25   18.04   0
  -6  -9   2   81.82   21.77   0
   6   9  -2   45.89   28.20   0
  -5   9   2   49.37   16.01   0
  -5  -9   2   39.06   20.02   0
   5  -9  -2   26.90   16.67   0
   5   9  -2   40.00   25.85   0
   4  -9  -2  112.20   18.70   0
  -4   9   2   90.24   18.38   0
  -4  -9   2   69.76   22.87   0
   4   9  -2  109.39   21.27   0
  -3   9   2  108.27   21.27   0
   3  -9  -2   95.45   21.71   0
   3   9  -2   89.41   23.96   0
  -3  -9   2   86.66   19.31   0
  -2  -9   2 2888.66   36.89   0
   2   9  -2 2612.17   36.13   0
  -2   9   2 2983.20   32.31   0
   2  -9  -2 2842.65   27.64   0
   1   9  -2   32.51   16.01   0
   1  -9  -2   17.55   22.72   0
  -1  -9   2   23.08   15.11   0
  -1   9   2   19.38   16.47   0
   0   9   2   79.30   22.70   0
   0   9  -2   74.98   23.69   0
   0  -9  -2   73.68   16.05   0
  -1  -9  -2  190.36   21.87   0
   1   9   2  172.80   16.63   0
  -2  -9  -2   21.76   19.39   0
  -2   9  -2   17.58   14.94   0
  -3   9  -2   35.14   14.32   0
  -3  -9  -2   50.93   18.78   0
  -3  -9  -2   24.86   19.59   0
  -4  -9  -2  200.76   15.84   0
  -4  -9  -2  178.61   22.69   0
  -4   9  -2  210.15   23.20   0
  -5  -9  -2   52.79   24.17   0
  -5   9  -2   97.24   24.89   0
  -5  -9  -2   72.55   16.95   0
  -6   9  -2  117.24   19.26   0
  -6  -9  -2   95.23   26.16   0
  -6  -9  -2   80.63   26.21   0
   7 -10  -2   24.35   27.02   0
  -7  10   2   -0.58   18.04   0
  -7 -10   2  -16.11   20.14   0
  -6  10   2   70.22   17.66   0
  -6 -10   2   60.20   20.44   0
   6  10  -2   28.28   27.60   0
   6 -10  -2   64.41   17.90   0
  -5  10   2  257.17   22.89   0
   5  10  -2  253.29   26.14   0
   5 -10  -2  253.76   23.40   0
  -5 -10   2  272.17   20.31   0
   4 -10  -2   62.83   26.05   0
  -4  10   2   18.81   17.74   0
   4  10  -2   11.64   29.25   0
  -4 -10   2   15.09   22.19   0
  -3 -10   2 1217.49   26.44   0
  -3  10   2 1240.91   20.24   0
   3 -10  -2 1109.66   24.94   0
   3  10  -2 1247.73   31.92   0
  -2 -10   2 1686.36   31.33   0
   2  10  -2 1603.09   34.97   0
  -2  10   2 1571.51   28.05   0
   2 -10  -2 1526.45   22.61   0
   1  10  -2   34.05   22.75   0
   1 -10  -2   54.94   22.87   0
  -1  10   2   27.54   23.43   0
   0  10   2  284.25   23.95   0
   0  10  -2  257.66   24.23   0
   0 -10  -2  273.21   23.30   0
  -1 -10  -2  711.43   24.62   0
  -1  10  -2  619.24   24.74   0
   1  10   2  690.44   20.16   0
  -2 -10  -2 1491.89   22.89   0
  -2  10  -2 1458.39   25.88   0
  -3 -10  -2   49.52   14.00   0
  -3 -10  -2   80.13   20.98   0
  -3  10  -2   71.67   20.12   0
  -4  10  -2   26.00   22.90   0
  -4 -10  -2   60.87   20.70   0
  -4 -10  -2   87.41   21.63   0
  -5 -10  -2  121.37   24.29   0
  -5  10  -2  139.98   17.98   0
  -5 -10  -2  133.80   23.66   0
  -6  10  -2   48.48   26.89   0
  -6 -10  -2   22.77   25.41   0
  -6 -10  -2   23.37   25.59   0
  -7  11   2   53.73   23.13   0
   7 -11  -2  137.24   23.24   0
  -6  11   2   -7.84   24.54   0
  -6 -11   2   34.37   16.85   0
   6 -11  -2  -18.53   17.63   0
   5  11  -2   42.15   24.55   0
  -5  11   2   27.33   21.98   0
   5 -11  -2   25.97   15.85   0
  -5 -11   2   44.37   18.24   0
   4 -11  -2 1379.83   28.64   0
  -4  11   2 1471.93   28.76   0
   4  11  -2 1428.85   35.66   0
  -4 -11   2 1377.55   27.69   0
  -3 -11   2  433.58   21.47   0
  -3  11   2  447.99   16.98   0
   3 -11  -2  435.22   16.96   0
   3  11  -2  475.97   27.40   0
   2  11  -2  858.21   30.41   0
  -2 -11   2  883.26   30.24   0
  -2  11   2  860.69   19.74   0
   2 -11  -2  883.31   24.68   0
   1 -11  -2   10.65   21.66   0
   1  11  -2    8.05   21.58   0
  -1  11   2   -9.57   22.09   0
   0  11   2  243.88   23.18   0
   0  11  -2  247.29   23.57   0
   0 -11  -2  235.92   16.97   0
  -1 -11  -2 3487.95   36.73   0
   1  11   2 3355.75   37.19   0
  -1  11  -2 3054.81   28.66   0
  -2  11  -2   56.91   21.09   0
  -2 -11  -2   47.93   18.88   0
  -3 -11  -2  775.09   27.51   0
  -3 -11  -2  890.47   26.37   0
  -3  11  -2  854.78   27.42   0
  -4  11  -2  -33.90   22.09   0
  -4 -11  -2   18.63   19.83   0
  -4 -11  -2   19.46   20.93   0
  -5 -11  -2   64.44   23.21   0
  -5  11  -2   50.02   17.42   0
  -5 -11  -2   53.71   22.49   0
  -6 -11  -2   48.85   23.44   0
  -6  11  -2   22.83   19.19   0
  -6 -11  -2   65.67   23.58   0
  -6  12   2   -6.42   17.24   0
  -6 -12   2    4.03   16.66   0
   6 -12  -2   13.58   24.44   0
   5  12  -2  750.68   27.41   0
  -5  12   2  858.48   18.75   0
   5 -12  -2  774.40   18.34   0
  -5 -12   2  864.29   20.11   0
  -4 -12   2  149.95   21.26   0
   4  12  -2  135.87   28.54   0
  -4  12   2  144.80   24.97   0
   4 -12  -2  162.91   24.99   0
  -3 -12   2 3498.73   39.81   0
   3  12  -2 3444.01   46.72   0
   3 -12  -2 3374.72   26.42   0
  -3  12   2 3699.35   31.58   0
   2  12  -2  133.87   23.86   0
  -2  12   2  144.31   15.93   0
  -2 -12   2  129.96   20.30   0
   2 -12  -2  129.87   21.45   0
   1 -12  -2  145.09   22.20   0
   1  12  -2  121.75   22.06   0
  -1  12   2  157.05   22.46   0
   0  12   2  232.10   16.81   0
   0 -12  -2  247.51   21.85   0
   0  12  -2  245.89   22.72   0
  -1  12  -2  350.25   23.06   0
   1  12   2  332.76   22.89   0
  -1 -12  -2  334.08   21.85   0
  -2 -12  -2 1617.68   24.24   0
  -2  12  -2 1576.08   21.65   0
  -3 -12  -2   19.64   21.86   0
  -3 -12  -2    6.38   23.39   0
  -3  12  -2    1.39   17.39   0
  -4  12  -2  201.66   22.19   0
  -4 -12  -2  212.82   20.18   0
  -4 -12  -2  186.41   15.66   0
  -5 -12  -2    8.07   20.09   0
  -5  12  -2   21.62   24.21   0
  -5 -12  -2    7.54   20.28   0
  -6 -12  -2  148.14   15.87   0
  -6  12  -2  113.78   19.68   0
  -6 -12  -2  133.07   24.03   0
  -6  13   2   -1.37   16.97   0
  -6 -13   2   14.40   16.12   0
   6 -13  -2   28.38   16.91   0
  -5  13   2   18.36   21.58   0
   5 -13  -2    3.67   20.99   0
  -5 -13   2   -0.08   14.04   0
  -4 -13   2 1934.51   32.95   0
  -4  13   2 2095.47   23.48   0
   4  13  -2 1795.49   37.15   0
   4 -13  -2 1877.39   28.75   0
   3  13  -2  361.86   31.59   0
   3 -13  -2  318.71   21.52   0
  -3 -13   2  314.57   20.98   0
  -3  13   2  336.39   16.24   0
  -2  13   2 1530.10   26.80   0
   2  13  -2 1450.22   40.23   0
   2 -13  -2 1340.27   25.63   0
   1 -13  -2   59.10   14.88   0
   1  13  -2   52.21   20.88   0
  -1  13   2   46.28   21.98   0
   0  13   2   18.93   20.91   0
   0 -13  -2   25.10   14.46   0
   0  13  -2   23.63   21.61   0
   0  13  -2   19.02   15.01   0
   1  13   2 2100.36   32.15   0
  -1 -13  -2 2102.74   31.53   0
  -1  13  -2 1896.08   24.62   0
  -2 -13  -2  104.19   18.55   0
  -2  13  -2   80.54   15.02   0
  -3 -13  -2 1311.00   27.50   0
  -3 -13  -2 1131.19   28.72   0
  -3  13  -2 1220.70   27.70   0
  -4  13  -2  167.90   21.49   0
  -4 -13  -2  153.15   18.57   0
  -4 -13  -2  131.36   18.80   0
  -5  13  -2  258.89   24.59   0
  -5 -13  -2  277.53   19.62   0
  -5 -13  -2  276.06   14.56   0
  -6  14   2   27.70   28.68   0
   6 -14  -2    6.04   20.14   0
  -6 -14   2    6.06   19.65   0
  -5 -14   2 1089.10   27.77   0
  -5  14   2 1208.03   22.56   0
   5 -14  -2  953.89   21.78   0
  -4 -14   2   17.02   14.74   0
   4  14  -2   15.69   24.64   0
  -4  14   2    3.24   16.61   0
   4 -14  -2    5.16   16.41   0
   3 -14  -2 1302.24   22.40   0
  -3  14   2 1504.09   23.32   0
  -3 -14   2 1309.18   37.38   0
   3  14  -2 1416.09   42.32   0
   2  14  -2  170.08   28.80   0
   2 -14  -2  150.52   21.11   0
  -2  14   2  177.46   15.95   0
   1  14  -2   11.07   20.25   0
  -1  14   2   20.60   14.99   0
   1 -14  -2    9.99   14.47   0
   0  14   2  370.08   22.62   0
   0  14  -2  323.39   23.52   0
   0  14  -2  335.35   16.93   0
   0 -14  -2  362.78   21.87   0
  -1  14  -2  821.43   24.89   0
   1  14   2  851.78   25.58   0
  -1 -14  -2  827.07   24.52   0
  -2 -14  -2 3511.92   37.08   0
  -2  14  -2 3342.62   27.26   0
  -3  14  -2  132.74   17.19   0
  -3 -14  -2  139.04   20.30   0
  -3 -14  -2  114.09   22.55   0
  -4 -14  -2  209.87   17.02   0
  -4  14  -2  190.52   21.32   0
  -4 -14  -2  209.69   16.19   0
  -5 -14  -2   54.36   17.56   0
  -5  14  -2   54.57   23.56   0
  -5 -14  -2   63.37   18.24   0
  -6 -15   2   75.49   20.11   0
  -6  15   2   39.01   20.90   0
   6 -15  -2   68.28   19.82   0
  -5 -15   2   44.61   17.14   0
   5 -15  -2   12.56   18.29   0
  -5  15   2   48.21   26.32   0
  -4 -15   2 1307.76   30.24   0
  -4  15   2 1411.05   26.83   0
   4 -15  -2 1213.70   25.85   0
   3 -15  -2   -7.37   17.64   0
   3  15  -2    4.68   28.06   0
  -3  15   2   -7.22   25.39   0
   2  15  -2 1083.45   41.47   0
   2 -15  -2  972.40   18.89   0
  -2  15   2 1062.44   20.09   0
   1  15  -2  537.29   26.03   0
   1  15  -2  572.92   28.73   0
   1 -15  -2  572.70   17.79   0
  -1  15   2  626.95   24.07   0
   0 -15  -2   43.07   20.03   0
   0  15   2   44.66   20.56   0
   0  15  -2   42.59   20.54   0
   0  15  -2   51.19   21.76   0
   1  15   2 2178.45   33.15   0
  -1  15  -2 2131.56   29.35   0
  -1 -15  -2 2132.41   31.68   0
  -2  15  -2  874.00   21.51   0
  -2 -15  -2  837.09   27.09   0
  -3  15  -2 1288.58   26.60   0
  -3 -15  -2 1354.27   28.80   0
  -3 -15  -2 1242.48   29.38   0
  -4 -15  -2  337.47   20.71   0
  -4  15  -2  341.08   19.07   0
  -4 -15  -2  331.63   19.47   0
  -5 -15  -2   38.32   15.10   0
  -5  15  -2   63.57   28.16   0
  -5 -15  -2   77.28   21.52   0
  -6 -16   2   19.51   19.07   0
  -6  16   2    5.98   28.47   0
   6 -16  -2   36.61   19.14   0
   5 -16  -2  749.02   20.42   0
  -5 -16   2  856.34   27.74   0
  -5  16   2  860.84   21.41   0
  -4  16   2   28.64   15.90   0
  -4 -16   2    0.14   22.39   0
   4 -16  -2    7.60   21.94   0
   3 -16  -2 1569.28   28.50   0
  -3  16   2 1702.76   23.61   0
   2 -16  -2   -7.55   13.93   0
  -2  16   2   19.38   20.53   0
   1  16  -2  185.17   28.12   0
   1  16  -2  157.17   21.22   0
   1 -16  -2  180.32   20.73   0
  -1  16   2  176.85   15.94   0
   0 -16  -2 1345.54   22.95   0
   0  16   2 1272.82   23.31   0
   0  16  -2 1345.16   28.56   0
   0  16  -2 1411.11   27.27   0
  -1 -16  -2  522.23   22.60   0
   1  16   2  550.03   23.64   0
  -1  16  -2  532.60   17.78   0
  -2 -16  -2 1767.24   32.38   0
  -2  16  -2 1716.26   23.97   0
  -3 -16  -2 1034.86   25.75   0
  -3  16  -2 1075.07   20.01   0
  -3 -16  -2  948.31   24.25   0
  -4 -16  -2  222.20   18.44   0
  -4 -16  -2  223.34   19.95   0
  -4  16  -2  228.09   18.40   0
  -5 -16  -2  232.33   21.25   0
  -5  16  -2  200.12   28.27   0
  -5 -16  -2  220.92   22.48   0
  -6 -17   2   74.82   23.79   0
  -6  17   2   49.93   19.96   0
   6 -17  -2   23.09   27.03   0
   5 -17  -2    3.83   24.39   0
  -5 -17   2   11.34   22.69   0
  -5  17   2   -5.31   18.11   0
  -4  17   2 1185.94   20.07   0
   4 -17  -2 1108.31   24.41   0
   3 -17  -2   26.76   16.49   0
  -3  17   2   26.41   17.04   0
   2 -17  -2 1274.38   22.65   0
  -2  17   2 1558.54   30.75   0
   1  17  -2 1159.05   32.24   0
   1 -17  -2 1145.99   24.71   0
   1  17  -2 1110.61   31.40   0
  -1  17   2 1246.38   26.27   0
   0  17   2    8.49   19.78   0
   0  17  -2   17.23   14.02   0
   0  17  -2   18.25   20.90   0
   0 -17  -2   -5.66   18.93   0
  -1 -17  -2 2600.62   37.36   0
   1  17   2 2618.26   38.58   0
  -1  17  -2 2597.27   34.44   0
  -2  17  -2  377.01   18.96   0
  -2 -17  -2  380.52   20.83   0
  -3 -17  -2  468.63   21.81   0
  -3  17  -2  479.83   23.29   0
  -3 -17  -2  448.04   20.45   0
  -4 -17  -2  487.98   24.04   0
  -4  17  -2  513.67   26.11   0
  -4 -17  -2  465.30   25.71   0
  -5 -17  -2   -5.36   19.58   0
  -5  17  -2    0.72   27.14   0
  -5 -17  -2   13.40   25.37   0
   6 -18  -2   35.87   26.12   0
  -6 -18   2   97.61   33.91   0
  -6  18   2  105.57   19.41   0
  -6 -18   2   89.17   34.96   0
   5 -18  -2  434.62   25.26   0
  -5  18   2  643.19   26.49   0
  -4  18   2   19.17   21.29   0
   4 -18  -2   13.20   14.67   0
  -3  18   2 2110.06   24.53   0
   3 -18  -2 1892.53   27.77   0
   2 -18  -2  330.08   18.05   0
  -2  18   2  363.86   26.50   0
   1  18  -2  320.46   35.73   0
   1  18  -2  242.08   26.68   0
   1 -18  -2  282.96   25.18   0
  -1  18   2  311.62   27.03   0
   0  18   2 1982.04   34.11   0
   0  18  -2 1989.38   32.83   0
   0 -18  -2 1994.67   32.62   0
   0  18  -2 1905.03   28.95   0
  -1  18  -2   90.50   25.35   0
  -1 -18  -2   70.24   22.16   0
   1  18   2   74.07   24.11   0
  -2  18  -2 1001.25   20.84   0
  -2 -18  -2  968.12   28.73   0
  -3 -18  -2   38.70   18.82   0
  -3  18  -2   31.53   14.85   0
  -3 -18  -2   34.89   17.34   0
  -4 -18  -2  227.97   22.55   0
  -4  18  -2  190.03   24.74   0
  -4 -18  -2  227.41   23.70   0
  -5 -18  -2  251.46   22.43   0
  -5 -18  -2  248.20   25.52   0
  -5  18  -2  196.12   27.87   0
  -5  19   2   67.30   17.67   0
   5 -19  -2   35.94   23.45   0
   4 -19  -2  727.31   20.07   0
  -4  19   2  820.78   28.75   0
  -3  19   2  294.94   17.39   0
   3 -19  -2  251.16   16.32   0
   2 -19  -2 1556.36   27.85   0
  -2  19   2 1722.74   29.96   0
   1  19  -2  939.52   35.45   0
   1 -19  -2  869.99   20.72   0
   1  19  -2 1000.11   39.80   0
  -1  19   2 1028.07   29.02   0
   0  19  -2  321.19   27.40   0
   0  19   2  292.87   19.22   0
   0  19  -2  288.41   25.34   0
   0 -19  -2  282.07   24.40   0
  -1  19  -2 1076.62   22.65   0
   1  19   2 1069.32   30.69   0
  -1 -19  -2 1007.62   26.53   0
  -2 -19  -2    6.54   18.01   0
  -2  19  -2   24.78   16.12   0
  -2 -19  -2    2.02   18.61   0
  -3  19  -2  310.12   26.40   0
  -3 -19  -2  236.52   29.10   0
  -3 -19  -2  232.94   27.57   0
  -4  19  -2  265.80   18.21   0
  -4 -19  -2  284.85   23.78   0
  -4 -19  -2  315.51   25.14   0
  -5 -19  -2    4.26   23.11   0
  -5 -19  -2    3.16   24.24   0
  -5  19  -2   -7.15   26.13   0
  -5  20   2  489.94   22.28   0
   5 -20  -2  303.53   28.81   0
   4 -20  -2   14.24   17.58   0
  -4  20   2   23.41   25.85   0
  -3  20   2  656.44   18.61   0
   3 -20  -2  559.41   17.32   0
  -2  20   2  818.72   26.54   0
   2 -20  -2  679.83   24.26   0
   1  20  -2  503.32   31.88   0
   1 -20  -2  493.96   18.66   0
   1  20  -2  527.70   30.82   0
  -1  20   2  607.50   26.31   0
   0  20   2  552.96   26.28   0
   0  20  -2  601.80   25.52   0
   0  20  -2  597.32   27.47   0
   0 -20  -2  551.42   24.50   0
  -1  20  -2  -14.76   23.44   0
  -1 -20  -2    1.54   15.33   0
   1  20   2   -5.00   21.95   0
  -2  20  -2  352.63   17.50   0
  -2 -20  -2  377.23   36.33   0
  -2 -20  -2  345.32   34.07   0
  -3  20  -2  182.20   25.84   0
  -4  20  -2  160.53   26.35   0
  -5  21   2  344.71   21.38   0
   5 -21  -2  280.94   27.76   0
   4 -21  -2  139.88   24.16   0
  -4  21   2  192.26   25.96   0
  -3  21   2   87.29   19.27   0
   3 -21  -2   72.40   25.42   0
  -2  21   2   91.19   23.20   0
   2 -21  -2  100.45   20.81   0
   1  21  -2  944.22   39.18   0
   1 -21  -2  861.27   19.91   0
   1  21  -2  793.05   29.56   0
  -1  21   2  939.76   21.73   0
   0  21   2  161.09   23.48   0
   0 -21  -2  157.93   20.28   0
   0  21  -2  172.65   24.84   0
   0  21  -2  177.50   16.75   0
  -1 -21  -2  309.45   22.41   0
  -1  21  -2  318.66   23.79   0
   1  21   2  290.98   28.81   0
  -1  21  -2  328.93   22.65   0
  -2  21  -2  138.08   15.35   0
  -3  21  -2  160.52   18.44   0
  -4  21  -2  512.16   21.21   0
   5 -22  -2  175.54   19.43   0
  -5  22   2  225.35   20.66   0
  -4  22   2   58.15   24.99   0
   4 -22  -2   30.15   16.52   0
   3 -22  -2    0.25   17.53   0
  -3  22   2  -14.32   18.92   0
   2 -22  -2  229.63   20.56   0
  -2  22   2  283.21   16.96   0
   1  22  -2  127.69   23.94   0
   1  22  -2  156.88   34.70   0
   1 -22  -2  142.80   21.06   0
  -1  22   2  163.82   23.05   0
   0  22   2  534.03   24.73   0
   0  22  -2  504.77   23.96   0
   0  22  -2  503.64   26.14   0
   0 -22  -2  473.78   19.94   0
  -1  22  -2   94.75   16.28   0
  -1  22  -2  104.15   21.03   0
  -1 -22  -2   87.64   22.27   0
  -2  22  -2   93.49   18.38   0
  -3  22  -2  793.60   20.35   0
  -4  22  -2   25.15   19.84   0
   5 -23  -2   71.31   21.23   0
  -5  23   2  103.80   22.30   0
  -4  23   2    2.51   29.41   0
   4 -23  -2  -10.10   19.45   0
   3 -23  -2   91.08   17.46   0
  -3  23   2   90.98   26.36   0
   2 -23  -2    0.62   17.06   0
  -2  23   2    8.69   27.21   0
  -1  23   2  626.03   24.80   0
   1  23  -2  558.19   33.95   0
   1  23  -2  576.92   42.69   0
   1 -23  -2  544.98   22.24   0
   0  23   2  523.16   24.32   0
   0  23  -2  534.35   23.64   0
   0 -23  -2  484.08   19.54   0
   0  23  -2  521.92   25.53   0
  -1 -23  -2   19.83   28.86   0
  -1  23  -2    5.60   24.06   0
  -1  23  -2   17.96   22.92   0
  -2  23  -2   95.69   25.27   0
  -3  23  -2   32.47   23.59   0
  -4  23  -2  386.48   20.94   0
  -4  24   2   31.23   28.70   0
   4 -24  -2  -31.54   26.97   0
   3 -24  -2   13.85   23.07   0
  -3  24   2   20.86   25.56   0
   2 -24  -2  418.28   18.58   0
  -2  24   2  518.38   28.21   0
  -1  24   2   90.58   26.54   0
   1 -24  -2   81.25   20.82   0
   0  24   2  119.76   26.25   0
   0 -24  -2  102.42   19.27   0
   0  24  -2  117.00   25.34   0
   0  24  -2  129.43   33.88   0
  -1  24  -2   22.58   17.38   0
  -1  24  -2   37.89   25.86   0
  -2  24  -2   24.94   24.61   0
  -3  24  -2  245.68   28.14   0
   4 -25  -2   47.63   19.23   0
  -4  25   2   87.67   20.47   0
  -3  25   2   78.30   18.33   0
   3 -25  -2   70.60   25.17   0
   2 -25  -2    9.36   22.55   0
  -2  25   2   13.46   25.74   0
  -1  25   2  150.99   19.21   0
   1 -25  -2  147.12   19.15   0
   0  25  -2   30.39   31.95   0
   0  25   2   22.62   29.71   0
   0  25  -2   15.23   23.84   0
   0 -25  -2   12.64   17.74   0
  -1  25  -2   13.42   23.20   0
  -1  25  -2   -0.06   25.17   0
  -2  25  -2   -3.40   23.82   0
  -3  25  -2   20.41   19.64   0
  -4  26   2   15.54   22.89   0
   3 -26  -2   35.43   18.36   0
  -3  26   2   63.01   29.41   0
   2 -26  -2   96.73   21.86   0
  -2  26   2  108.08   25.93   0
  -1  26   2   -3.53   24.76   0
   1 -26  -2    4.67   17.46   0
   0  26  -2   13.36   25.49   0
   0  26  -2  -17.97   28.46   0
   0  26   2    0.51   23.59   0
   0 -26  -2   11.21   16.97   0
  -1  26  -2   -7.52   22.49   0
  -1  26  -2   -4.30   24.59   0
  -2  26  -2  130.72   20.43   0
  -3  26  -2   -9.60   18.62   0
   3 -27  -2    8.34   17.54   0
  -3  27   2   12.68   28.17   0
   2 -27  -2   32.80   15.75   0
  -2  27   2   57.98   28.94   0
  -1  27   2   47.46   24.22   0
   1 -27  -2   40.72   17.48   0
   0  27  -2    7.93   24.70   0
   0  27   2    3.70   27.57   0
   0  27  -2    1.40   22.29   0
  -1  27  -2  155.11   29.24   0
  -1  27  -2  123.23   27.35   0
  -2  27  -2   12.48   18.27   0
  -2  27  -2   19.61   27.54   0
   3 -28  -2   34.58   20.82   0
  -3  28   2   84.84   33.11   0
   2 -28  -2   10.07   20.40   0
  -2  28   2    6.31   28.17   0
  -1  28   2    3.11   19.92   0
   1 -28  -2   -0.34   20.47   0
   0  28  -2    0.19   26.57   0
   0  28  -2   29.38   28.48   0
   0  28   2   11.67   26.87   0
  -1  28  -2   78.37   28.30   0
  -1  28  -2   44.74   26.36   0
  -2  28  -2   86.79   19.87   0
  -2  28  -2  106.38   25.33   0
   2 -29  -2   21.94   14.26   0
  -2  29   2    1.01   19.75   0
  -1  29   2   11.85   26.87   0
   0  29  -2   75.61   31.39   0
   0  29   2   58.09   36.33   0
   0  29  -2   56.49   34.34   0
  -1  29  -2   54.69   27.36   0
  -1  29  -2   60.74   24.99   0
  -1  30   2    5.75   31.03   0
   0  30  -2   93.54   34.63   0
   0  30   2   76.65   40.99   0
   0  30  -2   79.80   37.57   0
   7   0  -3    7.03   21.59   0
  -7   0   3   11.34   26.02   0
  -6   0   3    0.25   16.79   0
   6   0  -3   -0.64   19.94   0
   5   0  -3  -12.28   18.11   0
  -5   0   3  -20.45   15.34   0
  -4   0   3    6.96   13.61   0
   4   0  -3    1.89   15.07   0
   3   0  -3    1.73   15.97   0
  -3   0   3   -0.26   14.12   0
  -2   0   3   -3.84   15.25   0
   2   0  -3    6.56   16.56   0
   1   0  -3   -0.20   23.95   0
  -1   0   3   22.04   21.82   0
   0   0  -3  -25.08   16.98   0
   0   0   3   -9.19   15.44   0
  -1   0  -3   14.03   15.92   0
  -2   0  -3    2.51   14.55   0
  -3   0  -3   -9.92   13.47   0
  -3   0  -3   22.10   20.10   0
  -4   0  -3  -12.62   22.72   0
  -4   0  -3  -11.31   22.07   0
  -5   0  -3  -32.14   18.04   0
  -5   0  -3  -12.03   17.53   0
  -6   0  -3   -2.35   19.35   0
  -6   0  -3    9.08   19.73   0
   7   1  -3   -8.38   30.74   0
   7  -1  -3  -36.91   30.45   0
  -7   1   3   -6.12   18.73   0
  -7  -1   3   16.90   18.24   0
  -6   1   3   43.22   17.31   0
  -6  -1   3   38.83   23.81   0
   6   1  -3   37.48   28.58   0
   6  -1  -3   -0.64   19.90   0
   5  -1  -3   85.77   17.95   0
   5   1  -3   61.08   18.07   0
  -5   1   3   76.94   15.69   0
  -5  -1   3   56.43   14.96   0
  -4   1   3  298.41   14.87   0
  -4  -1   3  248.71   14.77   0
   4  -1  -3  279.60   16.44   0
   4   1  -3  308.81   22.63   0
   3  -1  -3  -15.86   16.05   0
   3   1  -3   -4.06   22.78   0
  -3   1   3    1.78   20.11   0
  -3  -1   3    9.63   20.03   0
  -2  -1   3    5.12   21.54   0
   2  -1  -3    3.92   16.46   0
   2   1  -3   -2.19   16.80   0
  -2   1   3  -12.60   15.31   0
   1  -1  -3    2.07   16.82   0
   1   1  -3    9.37   24.06   0
  -1   1   3   -8.75   15.56   0
  -1  -1   3    2.31   15.37   0
   0  -1  -3  242.78   23.77   0
   0   1  -3  226.34   17.59   0
   0   1   3  252.95   16.61   0
   0  -1   3  250.83   22.64   0
  -1  -1  -3  941.16   20.20   0
  -1   1  -3  918.64   20.30   0
  -2  -1  -3    8.57   14.59   0
  -2   1  -3    9.04   20.92   0
  -3  -1  -3  -18.31   13.76   0
  -3  -1  -3   10.06   14.60   0
  -3   1  -3   21.48   20.30   0
  -3   1  -3   23.90   19.09   0
  -4  -1  -3   -9.08   22.60   0
  -4   1  -3   -3.51   16.49   0
  -4  -1  -3   -3.10   15.53   0
  -4   1  -3   -8.02   15.51   0
  -5  -1  -3  100.92   18.28   0
  -5   1  -3  112.27   18.56   0
  -5  -1  -3   85.37   17.78   0
  -5   1  -3  131.15   24.61   0
  -6   1  -3    9.74   20.21   0
  -6  -1  -3   16.07   19.20   0
  -6   1  -3    3.15   19.30   0
  -6  -1  -3    3.07   19.49   0
   7   2  -3   63.28   22.32   0
   7  -2  -3  120.38   30.10   0
  -7   2   3   95.50   19.46   0
  -7  -2   3   96.73   18.56   0
  -6   2   3  158.41   24.52   0
  -6  -2   3  138.56   24.18   0
   6   2  -3  161.57   28.78   0
   6  -2  -3  163.29   19.96   0
   5  -2  -3  394.67   18.98   0
   5   2  -3  412.34   19.44   0
  -5   2   3  359.54   16.75   0
  -5  -2   3  390.94   16.95   0
  -4   2   3   36.35   13.63   0
  -4  -2   3   40.12   18.81   0
   4  -2  -3   13.82   21.20   0
   4   2  -3   21.52   21.81   0
   3  -2  -3    3.18   15.65   0
   3   2  -3   15.08   22.86   0
  -3   2   3   34.82   20.17   0
  -3  -2   3    1.90   19.71   0
  -2  -2   3  130.09   22.11   0
   2  -2  -3  131.19   23.80   0
   2   2  -3  126.45   24.25   0
  -2   2   3  141.80   22.27   0
   1   2  -3  378.00   25.25   0
  -1   2   3  376.18   18.03   0
  -1  -2   3  397.63   17.63   0
   1  -2  -3  368.02   19.50   0
   0  -2  -3   -2.26   22.74   0
   0   2  -3   -4.16   23.11   0
   0   2   3    2.68   21.80   0
   0  -2   3    1.39   15.27   0
  -1  -2  -3  340.93   23.55   0
  -1   2  -3  323.07   17.51   0
   1   2   3  316.11   22.73   0
  -2  -2  -3   19.14   20.44   0
  -2   2  -3    9.94   14.84   0
  -3   2  -3  -16.68   19.02   0
  -3  -2  -3   30.21   19.65   0
  -3   2  -3   16.86   14.52   0
  -4   2  -3  123.70   22.34   0
  -4  -2  -3  139.42   16.16   0
  -4  -2  -3  104.08   15.90   0
  -5  -2  -3   32.50   25.15   0
  -5  -2  -3   14.10   17.36   0
  -5   2  -3   33.11   17.33   0
  -6  -2  -3  266.31   20.63   0
  -6   2  -3  260.71   20.63   0
  -6  -2  -3  393.06   21.10   0
  -6   2  -3  340.74   29.15   0
   7  -3  -3  103.55   30.23   0
  -7   3   3  113.23   19.37   0
  -7  -3   3   88.67   18.85   0
   7   3  -3  119.91   31.43   0
  -6   3   3  345.88   18.61   0
  -6  -3   3  403.73   24.41   0
   6   3  -3  329.23   21.70   0
   6  -3  -3  348.33   20.25   0
   5   3  -3  316.29   26.67   0
   5  -3  -3  307.08   18.46   0
  -5   3   3  283.92   23.08   0
  -5  -3   3  294.60   16.36   0
  -4   3   3  472.86   20.92   0
  -4  -3   3  416.82   15.62   0
   4  -3  -3  456.97   16.94   0
   4   3  -3  493.57   23.73   0
   3  -3  -3   66.80   15.90   0
   3   3  -3   58.93   16.38   0
  -3   3   3   49.68   20.58   0
  -3  -3   3   75.87   19.61   0
  -2  -3   3   71.94   21.35   0
   2  -3  -3   46.41   16.79   0
   2   3  -3    9.70   17.09   0
  -2   3   3   39.01   15.64   0
   1   3  -3  275.93   24.65   0
  -1   3   3  291.05   17.30   0
  -1  -3   3  283.31   17.00   0
   1  -3  -3  283.75   17.79   0
   0  -3  -3 3551.33   29.77   0
   0  -3   3 3603.68   29.98   0
   0   3   3 3705.40   33.86   0
   0   3  -3 3804.26   34.57   0
  -1  -3  -3  238.66   16.92   0
  -1   3  -3  243.71   23.75   0
   1   3   3  246.58   16.17   0
  -2  -3  -3  192.98   15.31   0
  -2   3  -3  186.06   15.96   0
  -3  -3  -3   34.50   19.64   0
  -3   3  -3   41.38   14.71   0
  -3   3  -3   19.52   13.67   0
  -4   3  -3   76.27   16.03   0
  -4  -3  -3  173.32   22.40   0
  -4  -3  -3  153.43   22.29   0
  -5  -3  -3  807.18   27.32   0
  -5  -3  -3  646.35   20.28   0
  -5   3  -3  644.53   19.82   0
  -6  -3  -3   38.55   27.29   0
  -6  -3  -3   12.64   19.32   0
  -6   3  -3    0.83   26.84   0
  -6   3  -3   11.69   20.07   0
   7  -4  -3    9.74   21.77   0
  -7   4   3   53.71   27.01   0
  -7  -4   3   75.07   18.49   0
   7   4  -3   38.29   22.39   0
  -6   4   3  785.88   26.67   0
  -6  -4   3  776.92   19.89   0
   6   4  -3  796.51   31.20   0
   6  -4  -3  748.35   21.63   0
   5   4  -3  471.25   20.34   0
   5  -4  -3  445.12   25.91   0
  -5   4   3  452.24   17.80   0
  -5  -4   3  504.70   22.61   0
   4  -4  -3  676.72   23.32   0
  -4  -4   3  671.63   16.56   0
   4   4  -3  682.21   24.57   0
  -4   4   3  627.07   16.37   0
   3  -4  -3   45.81   16.02   0
   3   4  -3   49.34   16.44   0
  -3   4   3   40.74   20.71   0
  -3  -4   3   76.43   13.88   0
  -2  -4   3  961.64   25.27   0
   2  -4  -3  939.85   20.78   0
   2   4  -3  931.68   21.97   0
  -2   4   3  939.92   19.97   0
   1   4  -3 1835.53   30.23   0
  -1   4   3 1951.43   28.84   0
  -1  -4   3 1905.64   24.39   0
   1  -4  -3 1878.63   24.42   0
   0  -4  -3  995.09   20.81   0
   0   4  -3  982.44   21.22   0
   0   4   3 1004.95   20.80   0
   0  -4   3 1016.41   25.34   0
  -1  -4  -3 1970.53   23.74   0
  -1   4  -3 1922.67   23.82   0
   1   4   3 1987.65   28.08   0
  -2  -4  -3   32.53   14.43   0
  -2   4  -3   78.99   21.44   0
  -3   4  -3  204.72   14.34   0
  -3  -4  -3  196.62   22.86   0
  -4  -4  -3 1256.82   20.43   0
  -4   4  -3 1127.95   19.58   0
  -4  -4  -3 1069.68   25.35   0
  -5  -4  -3   16.35   17.44   0
  -5  -4  -3   20.53   17.35   0
  -5   4  -3    8.88   24.66   0
  -6  -4  -3  400.09   21.33   0
  -6   4  -3  473.54   28.35   0
  -6  -4  -3  575.09   28.96   0
   7  -5  -3  212.96   30.49   0
  -7   5   3  278.20   19.86   0
   7   5  -3  233.07   23.12   0
  -7  -5   3  277.90   25.98   0
  -6   5   3  335.26   18.45   0
   6   5  -3  316.13   30.02   0
  -6  -5   3  375.94   24.19   0
   6  -5  -3  372.59   20.39   0
   5   5  -3 1639.20   31.02   0
   5  -5  -3 1610.67   22.60   0
  -5   5   3 1708.27   21.51   0
  -5  -5   3 1546.62   20.89   0
  -4   5   3  889.85   22.40   0
   4  -5  -3  868.35   18.25   0
   4   5  -3  847.69   19.84   0
  -4  -5   3  828.73   17.88   0
  -3  -5   3  497.07   21.33   0
   3  -5  -3  509.95   17.69   0
   3   5  -3  507.86   24.60   0
  -3   5   3  515.01   16.87   0
  -2  -5   3  450.23   22.34   0
   2  -5  -3  405.12   24.61   0
   2   5  -3  417.56   19.03   0
  -2   5   3  456.66   17.30   0
  -1   5   3 1042.47   21.10   0
   1   5  -3  993.31   21.53   0
  -1  -5   3 1102.49   25.67   0
   1  -5  -3 1038.67   21.26   0
   0  -5  -3 5081.22   34.04   0
   0   5   3 5256.53   34.63   0
   0   5  -3 5115.26   34.26   0
   0  -5   3 5161.11   37.39   0
  -1  -5  -3 2170.80   24.51   0
  -1   5  -3 2175.70   24.43   0
   1   5   3 2209.70   24.45   0
  -2  -5  -3 1485.61   25.13   0
  -2   5  -3 1517.66   25.81   0
  -3  -5  -3  986.88   26.99   0
  -3   5  -3  733.16   19.72   0
  -4   5  -3   -3.87   21.97   0
  -4  -5  -3   19.46   15.30   0
  -4  -5  -3   45.78   21.61   0
  -5  -5  -3 1827.77   29.23   0
  -5  -5  -3 1463.02   22.95   0
  -5   5  -3 1477.32   22.45   0
  -6  -5  -3   -9.57   26.98   0
  -6   5  -3    1.24   19.09   0
  -6  -5  -3  -19.60   19.02   0
   7  -6  -3  126.77   29.73   0
  -7   6   3  182.60   19.42   0
   7   6  -3  174.68   22.52   0
  -7  -6   3  191.06   18.22   0
  -6   6   3 1143.41   21.03   0
   6   6  -3 1169.64   32.29   0
  -6  -6   3 1091.98   20.83   0
   6  -6  -3 1063.54   22.57   0
   5   6  -3 1414.57   24.36   0
   5  -6  -3 1406.42   21.77   0
  -5   6   3 1538.91   26.02   0
  -5  -6   3 1428.79   20.90   0
  -4   6   3 1172.43   18.93   0
   4  -6  -3 1097.23   19.09   0
   4   6  -3 1109.49   26.80   0
  -4  -6   3 1132.48   22.78   0
  -3  -6   3   15.30   18.87   0
   3  -6  -3   -9.23   15.12   0
   3   6  -3   -1.08   22.30   0
  -3   6   3   -1.13   14.29   0
  -2  -6   3   14.77   13.83   0
   2  -6  -3   27.21   22.18   0
   2   6  -3   13.15   16.33   0
  -2   6   3    6.01   15.06   0
  -1   6   3 9810.49   47.97   0
   1   6  -3 9267.46   49.79   0
  -1  -6   3 9999.00   49.58   0
   1  -6  -3 9819.42   47.47   0
   0  -6  -3 1800.59   28.81   0
   0  -6   3 1865.52   28.32   0
   0   6   3 1813.01   29.17   0
   0   6  -3 1718.84   24.14   0
  -1  -6  -3 3821.79   29.89   0
  -1   6  -3 3808.75   28.96   0
   1   6   3 3807.68   30.36   0
  -2   6  -3  107.18   15.54   0
  -2  -6  -3  100.14   19.96   0
  -3   6  -3  381.77   25.04   0
  -3  -6  -3  436.24   25.26   0
  -4   6  -3 1421.27   25.52   0
  -4  -6  -3 1754.73   26.40   0
  -4  -6  -3 1422.73   25.86   0
  -5  -6  -3   36.15   24.55   0
  -5  -6  -3   78.20   24.20   0
  -5   6  -3   63.02   24.35   0
  -6  -6  -3  738.93   29.25   0
  -6  -6  -3  615.08   21.98   0
  -6   6  -3  511.62   28.92   0
   7  -7  -3  198.28   29.30   0
   7   7  -3  165.19   23.09   0
  -7   7   3  169.38   19.67   0
  -7  -7   3  233.67   24.99   0
   6   7  -3  685.24   30.65   0
  -6   7   3  651.03   19.39   0
  -6  -7   3  694.04   24.53   0
   6  -7  -3  635.54   27.93   0
   5   7  -3 2226.10   27.35   0
   5  -7  -3 2216.11   28.91   0
  -5   7   3 2255.53   27.91   0
  -5  -7   3 2109.43   23.14   0
  -4   7   3 2242.52   28.06   0
   4   7  -3 1999.09   25.52   0
   4  -7  -3 2139.04   24.92   0
  -4  -7   3 2095.55   24.54   0
   3  -7  -3  902.27   18.75   0
  -3  -7   3  892.13   23.00   0
   3   7  -3  858.61   26.50   0
  -3   7   3  877.31   18.50   0
  -2  -7   3 3038.54   28.35   0
   2  -7  -3 2989.60   26.59   0
   2   7  -3 3054.05   30.70   0
  -2   7   3 3133.90   26.69   0
  -1   7   3  474.71   24.79   0
   1   7  -3  449.87   19.30   0
   1  -7  -3  519.19   18.80   0
  -1  -7   3  460.93   17.78   0
   0  -7  -3 8571.22   45.62   0
   0   7   3 8557.63   45.91   0
   0   7  -3 8569.80   45.45   0
  -1  -7  -3  608.44   17.62   0
  -1   7  -3  591.23   18.44   0
   1   7   3  575.90   17.84   0
  -2   7  -3 2457.90   24.20   0
  -2  -7  -3 2434.24   24.43   0
  -3   7  -3  321.09   24.83   0
  -3  -7  -3  327.50   18.09   0
  -4   7  -3  300.74   16.28   0
  -4  -7  -3  383.23   16.58   0
  -4  -7  -3  315.97   22.74   0
  -5  -7  -3 1920.31   23.80   0
  -5  -7  -3 1801.12   29.65   0
  -5   7  -3 1597.31   22.17   0
  -6  -7  -3   17.28   31.36   0
  -6   7  -3   19.86   21.93   0
   7   8  -3  210.36   31.12   0
   7  -8  -3  134.27   21.27   0
  -7   8   3  225.80   27.36   0
  -7  -8   3  236.14   18.03   0
   6   8  -3 1160.63   32.12   0
  -6   8   3 1220.36   21.03   0
   6  -8  -3 1018.09   22.14   0
  -6  -8   3 1175.73   26.05   0
   5   8  -3 1018.89   23.22   0
   5  -8  -3 1033.60   20.04   0
  -5   8   3 1056.30   19.50   0
  -5  -8   3 1021.04   23.72   0
  -4   8   3 2960.73   31.61   0
   4  -8  -3 2789.97   32.05   0
   4   8  -3 2923.17   37.59   0
  -4  -8   3 2862.54   32.04   0
  -3  -8   3  207.39   14.58   0
   3   8  -3  227.48   23.32   0
  -3   8   3  234.26   21.07   0
   3  -8  -3  244.89   21.63   0
   2  -8  -3  983.34   19.69   0
  -2  -8   3  998.92   24.38   0
   2   8  -3 1028.55   27.52   0
  -2   8   3 1009.60   25.06   0
  -1   8   3 5036.88   36.86   0
   1   8  -3 4673.33   38.50   0
  -1  -8   3 4460.49   33.57   0
   1  -8  -3 4700.00   32.59   0
   0  -8  -3  796.19   19.19   0
   0   8   3  810.48   19.31   0
   0   8  -3  813.21   25.58   0
  -1  -8  -3 2569.23   29.09   0
  -1   8  -3 2542.07   25.10   0
   1   8   3 2446.74   25.64   0
  -2   8  -3  109.34   14.52   0
  -2  -8  -3  104.54   19.72   0
  -2   8  -3  116.26   21.64   0
  -3  -8  -3  698.91   25.19   0
  -3   8  -3  563.20   25.37   0
  -4   8  -3 1514.50   20.28   0
  -4  -8  -3 1741.06   21.70   0
  -4  -8  -3 1450.25   21.51   0
  -5  -8  -3   50.01   16.91   0
  -5  -8  -3   33.84   17.16   0
  -5   8  -3   51.89   17.25   0
   7  -9  -3  214.79   20.33   0
  -7   9   3   79.92   27.57   0
   7   9  -3  219.39   30.98   0
  -7  -9   3  197.38   17.99   0
   6   9  -3  676.34   23.59   0
   6  -9  -3  635.27   20.03   0
  -6  -9   3  666.72   24.25   0
  -6   9   3  761.62   19.38   0
   5   9  -3 1253.32   30.28   0
   5  -9  -3 1160.24   20.24   0
  -5   9   3 1278.35   19.71   0
  -5  -9   3 1169.05   19.78   0
  -4  -9   3  283.36   16.93   0
   4  -9  -3  312.55   26.15   0
  -4   9   3  310.22   25.27   0
   4   9  -3  318.60   28.87   0
  -3  -9   3 2602.13   26.42   0
   3   9  -3 2802.86   30.63   0
  -3   9   3 2974.80   28.76   0
   3  -9  -3 2808.36   24.70   0
   2  -9  -3  854.72   19.05   0
  -2  -9   3  906.36   23.88   0
   2   9  -3  754.89   20.72   0
  -2   9   3  809.40   18.80   0
  -1   9   3 1245.03   21.44   0
   1   9  -3 1247.66   26.78   0
   1  -9  -3 1257.14   25.78   0
  -1  -9   3 1281.86   25.92   0
   0   9   3 6545.95   37.85   0
   0   9  -3 6698.18   40.78   0
   0  -9  -3 6401.27   40.52   0
  -1  -9  -3  563.62   22.11   0
   1   9   3  537.65   17.52   0
  -1   9  -3  560.34   23.49   0
  -2   9  -3 1671.44   20.77   0
  -2  -9  -3 2223.99   27.04   0
  -2   9  -3 2291.77   22.82   0
  -3  -9  -3  115.00   22.63   0
  -3   9  -3  144.89   16.87   0
  -4  -9  -3    0.19   19.90   0
  -4   9  -3   34.05   14.83   0
  -4  -9  -3   -7.98   20.68   0
  -5   9  -3 1828.06   28.13   0
  -5  -9  -3 1965.74   28.95   0
  -5  -9  -3 1703.38   29.26   0
   7  10  -3  251.66   21.90   0
   7 -10  -3  163.63   21.69   0
  -7  10   3  552.27   30.32   0
  -7 -10   3  469.57   24.51   0
   6  10  -3  546.15   30.51   0
  -6  10   3  618.53   19.49   0
   6 -10  -3  589.39   26.61   0
  -6 -10   3  587.25   23.05   0
   5 -10  -3  397.68   23.20   0
  -5  10   3  369.02   16.64   0
  -5 -10   3  402.61   15.45   0
   5  10  -3  419.41   26.61   0
  -4 -10   3  836.02   24.35   0
   4 -10  -3  819.48   26.64   0
  -4  10   3  821.99   26.04   0
   4  10  -3  803.95   23.96   0
  -3  10   3  129.96   20.77   0
  -3 -10   3  131.41   18.47   0
   3  10  -3  143.12   22.94   0
   3 -10  -3  141.71   15.10   0
   2 -10  -3 1975.29   22.58   0
  -2 -10   3 2093.15   28.82   0
   2  10  -3 1876.48   30.96   0
  -2  10   3 1863.50   22.86   0
  -1  10   3 2729.36   26.70   0
   1  10  -3 2745.05   32.31   0
   1 -10  -3 2619.26   30.18   0
  -1 -10   3 2884.07   31.74   0
   0  10   3  417.83   22.89   0
   0  10  -3  444.42   23.44   0
   0 -10  -3  445.96   16.93   0
  -1 -10  -3 3734.41   29.61   0
   1  10   3 3892.81   33.77   0
  -1  10  -3 3925.72   28.73   0
  -2  10  -3   27.26   19.40   0
  -2 -10  -3   15.73   12.83   0
  -2  10  -3   -8.57   14.62   0
  -3 -10  -3   23.91   21.27   0
  -3  10  -3    1.28   16.43   0
  -4  10  -3  665.99   17.12   0
  -4 -10  -3  761.90   17.52   0
  -4 -10  -3  665.45   17.67   0
  -5  10  -3    7.99   23.51   0
  -5 -10  -3   32.02   22.23   0
  -5 -10  -3   17.87   22.98   0
   6 -11  -3  341.99   18.81   0
  -6  11   3  440.15   18.64   0
   6  11  -3  393.25   28.90   0
  -6 -11   3  380.90   14.81   0
  -5 -11   3  691.01   21.28   0
   5 -11  -3  658.80   18.06   0
  -5  11   3  758.81   23.34   0
   5  11  -3  726.74   28.00   0
  -4 -11   3  289.42   21.68   0
   4 -11  -3  262.18   24.82   0
   4  11  -3  337.39   28.37   0
  -4  11   3  319.78   24.44   0
   3  11  -3  560.59   25.35   0
  -3 -11   3  567.93   20.97   0
  -3  11   3  599.86   22.04   0
   3 -11  -3  573.65   22.21   0
   2 -11  -3   -0.57   14.40   0
  -2 -11   3   14.06   18.42   0
   2  11  -3   -0.87   21.40   0
  -2  11   3   -5.04   14.76   0
  -1  11   3 1085.13   20.34   0
   1  11  -3 1010.21   20.83   0
   1 -11  -3 1045.86   19.53   0
   0  11   3 3255.34   32.36   0
   0  11  -3 3221.84   28.19   0
   0 -11  -3 3264.96   31.75   0
  -1 -11  -3   10.38   13.67   0
   1  11   3   16.69   14.06   0
  -1  11  -3   38.49   20.99   0
  -2 -11  -3 2123.96   23.85   0
  -2  11  -3 1800.28   21.07   0
  -3  11  -3 1001.95   24.87   0
  -3 -11  -3 1029.26   19.62   0
  -4 -11  -3   49.79   24.58   0
  -4 -11  -3   24.14   16.68   0
  -4  11  -3    8.25   18.15   0
  -5  11  -3  601.48   19.01   0
  -5 -11  -3  771.26   22.05   0
  -5 -11  -3  733.21   29.85   0
   6 -12  -3  296.93   18.11   0
   6  12  -3  315.93   27.57   0
  -6  12   3  262.31   18.41   0
  -6 -12   3  288.73   13.94   0
  -5 -12   3  138.20   15.45   0
   5 -12  -3  121.76   15.23   0
  -5  12   3  142.28   21.03   0
   5  12  -3  122.43   24.48   0
  -4  12   3  395.83   17.87   0
   4  12  -3  382.29   28.79   0
  -4 -12   3  348.72   16.29   0
   4 -12  -3  354.29   24.26   0
   3  12  -3   -7.24   21.85   0
  -3 -12   3    1.16   17.13   0
  -3  12   3   -0.36   19.86   0
   3 -12  -3   -7.93   14.02   0
   2 -12  -3  338.35   15.88   0
  -2 -12   3  334.45   20.31   0
   2  12  -3  309.24   23.14   0
  -2  12   3  306.69   16.09   0
  -1  12   3 1273.22   25.64   0
   1  12  -3 1200.39   26.14   0
   1 -12  -3 1250.18   20.21   0
   0  12   3  294.28   21.45   0
   0  12  -3  293.04   21.96   0
   0 -12  -3  306.96   20.95   0
  -1 -12  -3  874.36   22.86   0
   1  12   3  872.03   23.62   0
  -1  12  -3  869.89   18.56   0
  -2 -12  -3 1043.15   20.98   0
  -2  12  -3  875.91   20.66   0
  -3  12  -3  222.41   16.42   0
  -3 -12  -3  227.39   20.93   0
  -4 -12  -3  427.88   26.40   0
  -4 -12  -3  478.87   18.66   0
  -4  12  -3  366.65   19.55   0
  -5 -12  -3   23.24   25.52   0
  -5  12  -3   33.18   19.77   0
  -5 -12  -3   45.26   17.28   0
  -6 -13   3  169.71   20.37   0
   6  13  -3  106.69   29.57   0
  -6  13   3  167.39   26.80   0
   6 -13  -3  124.37   26.76   0
   5 -13  -3  292.60   19.38   0
  -5 -13   3  272.40   14.33   0
   5  13  -3  276.64   30.73   0
  -5  13   3  327.05   19.50   0
  -4 -13   3  295.69   19.66   0
   4 -13  -3  274.58   23.63   0
   4  13  -3  319.17   27.77   0
  -4  13   3  311.08   17.33   0
   3  13  -3  341.78   29.20   0
  -3 -13   3  356.71   23.58   0
  -3  13   3  378.79   19.23   0
   3 -13  -3  363.83   25.66   0
   2 -13  -3  227.30   15.22   0
  -2 -13   3  246.92   20.01   0
   2  13  -3  244.44   22.25   0
  -2  13   3  226.20   15.64   0
  -1  13   3  594.46   23.00   0
   1  13  -3  554.84   22.89   0
   1 -13  -3  554.67   21.95   0
   0  13   3 1249.65   21.17   0
   0  13  -3 1307.84   25.44   0
   0 -13  -3 1242.79   20.56   0
   1  13   3   72.72   19.34   0
  -1  13  -3   82.08   14.37   0
  -1  13  -3   66.66   19.87   0
  -1 -13  -3   61.09   18.45   0
  -2 -13  -3  747.89   25.24   0
  -2  13  -3  671.93   19.52   0
  -3 -13  -3  392.25   21.54   0
  -3  13  -3  348.18   22.99   0
  -4 -13  -3  223.73   23.70   0
  -4 -13  -3  170.28   22.72   0
  -4  13  -3  197.25   25.06   0
  -5 -13  -3   95.76   22.95   0
  -5  13  -3   98.24   19.94   0
  -5 -13  -3  108.78   15.51   0
  -6 -14   3   16.09   19.74   0
   6 -14  -3   -0.30   20.17   0
  -6  14   3   19.73   20.23   0
   6  14  -3   48.62   30.28   0
  -5 -14   3   15.64   16.61   0
   5  14  -3   15.63   28.48   0
  -5  14   3   11.06   25.39   0
   5 -14  -3   12.42   17.74   0
   4  14  -3  697.51   29.87   0
  -4 -14   3  689.36   22.60   0
   4 -14  -3  667.74   18.12   0
  -4  14   3  703.77   24.62   0
   3  14  -3  501.63   29.95   0
  -3 -14   3  510.44   24.09   0
   3 -14  -3  463.37   18.79   0
  -3  14   3  519.15   19.42   0
   2 -14  -3  506.29   16.24   0
   2  14  -3  471.63   24.07   0
  -2  14   3  520.29   22.33   0
  -1  14   3  242.46   21.30   0
   1  14  -3  203.01   15.77   0
   1 -14  -3  249.42   20.23   0
   0  14   3   39.63   14.11   0
   0  14  -3   35.22   20.20   0
   0 -14  -3   37.93   18.94   0
  -1  14  -3   27.80   13.96   0
  -1  14  -3   16.05   19.43   0
   1  14   3   13.01   18.96   0
  -1 -14  -3   22.33   12.62   0
  -2 -14  -3   24.63   21.13   0
  -2  14  -3   72.59   23.51   0
  -3 -14  -3  193.76   21.08   0
  -3 -14  -3  243.54   19.95   0
  -3  14  -3  192.06   15.87   0
  -4 -14  -3  148.23   19.21   0
  -4 -14  -3  156.64   19.81   0
  -4  14  -3  129.05   24.77   0
  -5 -14  -3   20.52   21.42   0
  -5  14  -3   -3.84   19.34   0
  -5 -14  -3   -5.95   20.10   0
  -6 -15   3   38.89   19.28   0
   6 -15  -3    6.55   19.63   0
  -6  15   3   66.75   20.33   0
  -5 -15   3   42.43   16.82   0
  -5  15   3   21.18   17.98   0
   5  15  -3   48.15   27.42   0
   5 -15  -3   68.99   24.81   0
   4  15  -3   72.36   25.58   0
   4 -15  -3   58.32   15.48   0
  -4 -15   3   72.97   14.84   0
  -4  15   3   89.49   15.55   0
   3  15  -3 2115.84   44.28   0
  -3 -15   3 2077.76   35.22   0
   3 -15  -3 2031.51   28.84   0
  -3  15   3 2269.27   30.05   0
   2  15  -3    7.52   25.85   0
  -2  15   3  -15.61   23.03   0
   2 -15  -3   34.31   17.20   0
  -1  15   3  141.01   20.78   0
   1 -15  -3  174.70   19.57   0
   1  15  -3  132.28   20.19   0
   0  15   3   12.28   13.86   0
   0 -15  -3   -5.94   18.29   0
   0  15  -3    0.89   19.55   0
  -1  15  -3  130.01   18.07   0
  -1  15  -3  151.60   25.03   0
   1  15   3  153.35   24.20   0
  -1 -15  -3  159.31   22.91   0
  -2 -15  -3  491.13   22.69   0
  -2  15  -3  462.64   24.45   0
  -2  15  -3  492.85   18.28   0
  -3 -15  -3   36.00   12.44   0
  -3 -15  -3   33.30   17.21   0
  -3  15  -3   63.84   14.96   0
  -4  15  -3  190.42   24.72   0
  -4 -15  -3  217.48   18.29   0
  -4 -15  -3  201.65   19.88   0
  -5 -15  -3   74.05   21.67   0
  -5  15  -3   71.21   19.50   0
  -5 -15  -3   65.94   20.55   0
  -6 -16   3   48.50   19.41   0
   6 -16  -3    7.09   27.66   0
  -6  16   3   45.03   28.35   0
  -5  16   3   95.92   18.51   0
  -5 -16   3   84.78   20.54   0
   5  16  -3   77.24   26.75   0
   5 -16  -3   81.68   24.44   0
  -4 -16   3  237.88   19.48   0
   4 -16  -3  206.75   16.13   0
   4  16  -3  229.51   30.90   0
  -4  16   3  232.06   22.17   0
   3 -16  -3  740.93   18.75   0
  -3 -16   3  750.00   23.05   0
  -3  16   3  820.32   19.91   0
   3  16  -3  801.84   32.35   0
   2  16  -3  751.93   30.26   0
  -2  16   3  834.76   21.01   0
   2 -16  -3  827.75   26.02   0
  -1  16   3   14.50   17.65   0
   1 -16  -3    7.92   16.87   0
   1  16  -3   13.96   21.82   0
   0  16   3  256.10   18.68   0
   0 -16  -3  258.36   17.61   0
   0  16  -3  237.35   25.61   0
   0  16  -3  281.72   25.63   0
  -1  16  -3  -18.19   23.98   0
   1  16   3   10.07   23.00   0
  -1  16  -3   39.13   23.86   0
  -1 -16  -3    8.24   15.15   0
  -2  16  -3   28.54   22.50   0
  -2  16  -3   38.92   15.99   0
  -2 -16  -3   59.31   19.23   0
  -3 -16  -3  225.28   16.68   0
  -3 -16  -3  264.17   16.24   0
  -3  16  -3  246.53   15.81   0
  -4 -16  -3    5.86   18.10   0
  -4  16  -3   31.46   16.46   0
  -4 -16  -3   -3.63   16.46   0
  -5 -16  -3   15.50   19.67   0
  -5 -16  -3   14.00   21.34   0
  -5  16  -3   31.83   17.85   0
   6 -17  -3  -36.35   26.73   0
  -6 -17   3    2.83   18.45   0
  -6  17   3   19.72   19.38   0
  -5 -17   3   33.25   16.30   0
  -5  17   3   17.50   17.62   0
   5 -17  -3    7.08   23.63   0
  -4  17   3  163.78   15.69   0
   4  17  -3  168.35   25.66   0
   4 -17  -3  181.04   21.20   0
  -4 -17   3  171.38   19.42   0
   3 -17  -3  191.35   16.28   0
  -3  17   3  178.48   23.55   0
   3  17  -3  172.42   28.42   0
   2  17  -3    6.04   30.37   0
   2 -17  -3   -6.60   23.14   0
  -2  17   3   -5.24   24.27   0
   1 -17  -3   17.28   16.54   0
  -1  17   3   10.30   24.69   0
   1  17  -3    4.10   24.11   0
   0  17  -3    9.83   24.20   0
   0  17  -3    1.40   17.29   0
   0  17   3   23.45   23.79   0
   0 -17  -3   -6.12   22.53   0
   1  17   3  234.75   23.70   0
  -1 -17  -3  225.26   21.82   0
  -1  17  -3  243.23   17.22   0
  -1  17  -3  226.26   17.81   0
  -2  17  -3 1100.18   25.74   0
  -2  17  -3 1222.23   25.50   0
  -2 -17  -3 1104.24   24.06   0
  -3 -17  -3   40.05   17.20   0
  -3 -17  -3   24.55   18.30   0
  -3  17  -3   50.12   25.17   0
  -4 -17  -3  168.33   17.52   0
  -4  17  -3  113.74   17.56   0
  -4 -17  -3  148.30   14.26   0
   6 -18  -3   27.43   22.00   0
  -6  18   3   31.86   30.15   0
  -5 -18   3  306.66   28.40   0
  -5  18   3  342.41   25.28   0
   5 -18  -3  291.74   24.26   0
   4 -18  -3  -23.23   17.81   0
  -4  18   3   12.99   26.02   0
   3  18  -3  180.27   27.48   0
   3 -18  -3  210.30   21.76   0
  -3  18   3  170.35   23.06   0
   2  18  -3  127.58   30.19   0
   2 -18  -3  140.77   22.83   0
  -2  18   3   94.59   23.87   0
  -1  18   3  143.42   17.63   0
   1  18  -3  124.86   23.75   0
   1  18  -3  128.79   24.28   0
   1 -18  -3  139.09   16.56   0
   0  18  -3   33.83   16.95   0
   0  18   3   28.41   23.24   0
   0 -18  -3   59.06   21.80   0
   0  18  -3   57.39   23.14   0
  -1  18  -3   96.00   22.39   0
  -1  18  -3   86.03   23.08   0
  -1 -18  -3  104.16   20.38   0
   1  18   3   85.86   15.95   0
  -2  18  -3  534.09   23.02   0
  -2  18  -3  540.07   17.10   0
  -2 -18  -3  531.09   18.58   0
  -3  18  -3  112.37   17.77   0
  -3 -18  -3  114.31   23.05   0
  -3 -18  -3  107.85   17.54   0
  -4 -18  -3  108.96   20.49   0
  -4  18  -3  127.58   28.40   0
  -4 -18  -3  116.39   22.21   0
   5 -19  -3   16.23   19.44   0
  -5  19   3   19.21   20.67   0
   4 -19  -3  147.11   17.72   0
  -4  19   3  162.45   26.07   0
   3 -19  -3   34.38   14.68   0
  -3  19   3   33.70   15.48   0
   2  19  -3  157.15   29.46   0
   2 -19  -3  175.84   15.86   0
  -2  19   3  186.36   17.14   0
   2  19  -3  199.05   28.80   0
  -1  19   3   65.05   23.09   0
   1  19  -3   81.31   23.18   0
   1  19  -3   50.59   23.54   0
   1 -19  -3   51.47   21.10   0
   0  19  -3  372.27   17.80   0
   0 -19  -3  337.66   22.42   0
   0  19  -3  332.15   24.44   0
   0  19   3  370.63   24.08   0
  -1  19  -3  414.42   17.18   0
  -1 -19  -3  422.87   20.25   0
   1  19   3  403.45   23.75   0
  -1  19  -3  395.28   23.75   0
  -2  19  -3  -21.34   20.43   0
  -2 -19  -3    8.13   13.62   0
  -2  19  -3   -0.37   21.11   0
  -3  19  -3   11.15   24.39   0
  -3 -19  -3   20.72   18.22   0
  -3 -19  -3   38.15   20.07   0
  -4 -19  -3   56.36   19.63   0
  -4 -19  -3   61.05   21.73   0
  -4  19  -3   68.42   19.52   0
  -5  20   3  417.40   22.17   0
   5 -20  -3  416.70   20.73   0
  -4  20   3   94.10   18.26   0
   4 -20  -3   69.57   24.03   0
   3 -20  -3  201.11   15.19   0
  -3  20   3  194.79   16.04   0
   2  20  -3   -0.61   27.96   0
   2 -20  -3  -10.80   14.72   0
   2  20  -3   -0.80   22.49   0
  -2  20   3   -7.98   15.44   0
  -1  20   3  436.26   24.31   0
   1  20  -3  400.67   24.03   0
   1  20  -3  391.84   25.52   0
   1 -20  -3  396.63   22.21   0
   0 -20  -3   43.18   20.28   0
   0  20   3   39.94   21.96   0
   0  20  -3   24.95   21.64   0
   0  20  -3   53.03   16.27   0
   1  20   3  547.22   24.63   0
  -1 -20  -3  578.30   19.26   0
  -1  20  -3  621.55   22.99   0
  -1  20  -3  560.65   18.18   0
  -2 -20  -3   62.73   17.51   0
  -2  20  -3   58.75   17.85   0
  -2  20  -3   79.71   25.71   0
  -3  20  -3   87.32   17.00   0
  -3 -20  -3   57.65   18.59   0
  -3 -20  -3   75.59   17.67   0
  -4 -20  -3  174.03   27.01   0
  -4  20  -3  153.30   27.41   0
  -4 -20  -3  148.41   24.96   0
   5 -21  -3  190.54   19.96   0
  -5  21   3  246.69   29.11   0
  -4  21   3  107.33   17.64   0
   4 -21  -3   74.37   16.82   0
   3 -21  -3   17.77   17.90   0
  -3  21   3   27.12   26.47   0
   2  21  -3  283.81   38.81   0
   2 -21  -3  285.45   20.87   0
   2  21  -3  288.17   28.22   0
  -2  21   3  295.43   22.96   0
  -1  21   3  158.00   22.36   0
   1  21  -3  127.19   21.55   0
   1 -21  -3  106.70   20.36   0
   1  21  -3  124.14   23.18   0
   0  21   3  480.78   23.41   0
   0  21  -3  427.57   23.99   0
   0  21  -3  436.76   23.12   0
   0 -21  -3  432.40   21.14   0
  -1 -21  -3  227.23   16.79   0
  -1  21  -3  249.73   21.02   0
   1  21   3  227.31   21.86   0
  -1  21  -3  237.50   21.86   0
  -2  21  -3  221.28   25.71   0
  -2 -21  -3  170.28   22.40   0
  -2  21  -3  160.61   24.91   0
  -3 -21  -3   26.39   21.93   0
  -3 -21  -3   36.14   20.49   0
  -3  21  -3   16.66   16.79   0
  -4  21  -3   -2.31   18.38   0
  -4 -21  -3   -5.84   24.96   0
  -4 -21  -3    2.59   23.29   0
  -5  22   3  119.00   28.65   0
   5 -22  -3   52.13   19.16   0
   4 -22  -3  136.62   25.79   0
  -4  22   3  165.60   18.24   0
   3 -22  -3  -10.12   24.05   0
  -3  22   3  -19.36   26.04   0
   2 -22  -3  130.51   24.78   0
  -2  22   3  194.43   26.93   0
   1  22  -3  553.35   26.20   0
  -1  22   3  621.83   23.62   0
   1  22  -3  551.61   24.56   0
   1 -22  -3  553.24   21.92   0
   0  22  -3  392.38   18.16   0
   0  22   3  445.88   23.14   0
   0  22  -3  457.50   22.35   0
   0 -22  -3  405.78   18.04   0
  -1  22  -3  967.50   29.41   0
  -1  22  -3 1009.82   28.03   0
  -1 -22  -3  981.18   25.36   0
   1  22   3  984.85   30.84   0
  -2 -22  -3   37.74   21.61   0
  -2  22  -3   33.28   24.75   0
  -2  22  -3   10.98   23.70   0
  -3  22  -3  189.36   19.59   0
  -3 -22  -3  153.52   31.83   0
  -3 -22  -3  146.29   33.27   0
  -3  22  -3  106.15   28.45   0
   4 -23  -3   -2.50   19.20   0
  -4  23   3   10.12   20.46   0
  -3  23   3  241.50   26.43   0
   3 -23  -3  286.91   24.11   0
   2 -23  -3  271.08   17.96   0
  -2  23   3  229.68   20.23   0
  -1  23   3  329.65   27.23   0
   1  23  -3  307.21   27.24   0
   1 -23  -3  291.91   24.65   0
   1  23  -3  291.75   28.94   0
   0  23  -3  738.98   21.66   0
   0  23  -3  821.26   29.78   0
   0  23   3  840.25   29.07   0
   0 -23  -3  750.23   23.29   0
  -1  23  -3  115.60   18.14   0
   1  23   3   95.56   25.05   0
  -1 -23  -3   93.26   18.43   0
  -1  23  -3   69.41   24.53   0
  -2 -23  -3   38.41   21.44   0
  -2  23  -3   34.92   17.24   0
  -2  23  -3   40.86   22.96   0
  -2 -23  -3   32.74   24.68   0
  -3  23  -3  -30.30   27.83   0
  -3  23  -3   58.73   26.59   0
   4 -24  -3  163.34   27.46   0
  -4  24   3  275.47   21.78   0
   3 -24  -3    5.43   22.70   0
  -3  24   3   24.20   17.38   0
   2 -24  -3  238.62   23.51   0
  -2  24   3  290.90   19.25   0
   1  24  -3  262.68   31.50   0
  -1  24   3  241.27   19.27   0
   1 -24  -3  269.28   21.80   0
   1  24  -3  233.07   27.88   0
   0  24  -3   67.53   25.48   0
   0  24   3   41.43   24.75   0
   0  24  -3   53.52   24.09   0
   0 -24  -3   46.02   18.38   0
  -1  24  -3  612.65   27.19   0
  -1 -24  -3  593.99   27.20   0
  -1  24  -3  591.76   25.58   0
  -2  24  -3   18.08   19.83   0
  -2  24  -3   22.53   26.88   0
  -3  24  -3  161.36   26.19   0
  -3  24  -3   59.93   27.40   0
   4 -25  -3   32.80   17.98   0
  -4  25   3  -27.48   19.99   0
   3 -25  -3  119.50   27.60   0
  -3  25   3  135.02   21.37   0
  -2  25   3  131.96   25.66   0
   2 -25  -3   79.57   16.14   0
   1  25  -3  120.87   25.10   0
   1 -25  -3  134.16   18.45   0
  -1  25   3  104.60   25.47   0
   1  25  -3  141.26   32.55   0
   0 -25  -3  320.65   20.08   0
   0  25  -3  300.77   26.53   0
   0  25  -3  328.79   25.09   0
   0  25   3  337.44   25.44   0
  -1 -25  -3    6.55   21.22   0
  -1  25  -3    2.06   23.93   0
  -1  25  -3  -20.41   22.64   0
  -2  25  -3  132.37   28.18   0
  -2  25  -3  146.73   26.65   0
   3 -26  -3   -9.74   25.99   0
  -3  26   3    7.12   20.49   0
  -2  26   3  252.35   30.20   0
   2 -26  -3  166.36   27.01   0
   1  26  -3  120.91   27.23   0
   1  26  -3  146.15   31.67   0
  -1  26   3  141.79   24.43   0
   1 -26  -3  125.17   13.55   0
   0  26  -3    2.20   22.27   0
   0  26  -3    2.69   23.96   0
   0  26   3    9.00   22.93   0
   0 -26  -3    8.61   17.30   0
  -1  26  -3  415.54   30.08   0
  -1 -26  -3  330.44   29.91   0
  -1  26  -3  388.67   21.01   0
  -2  26  -3  106.18   27.70   0
  -2  26  -3  145.72   26.20   0
   3 -27  -3  179.14   25.92   0
  -3  27   3  308.19   29.04   0
  -2  27   3   37.54   20.53   0
   2 -27  -3   17.73   23.84   0
   1  27  -3  197.18   41.59   0
  -1  27   3  229.69   28.96   0
   1 -27  -3  175.93   22.42   0
   1  27  -3  212.20   36.70   0
   0  27  -3   10.00   26.05   0
   0 -27  -3   20.07   20.88   0
   0  27   3   20.45   26.81   0
   0  27  -3    6.16   34.81   0
  -1  27  -3   12.47   25.74   0
  -1  27  -3    2.32   27.28   0
  -2  27  -3  173.80   29.92   0
  -2  27  -3  128.33   22.81   0
  -2  28   3  516.79   29.62   0
   2 -28  -3  391.44   23.50   0
  -1  28   3   -2.08   27.25   0
   1 -28  -3    2.89   20.83   0
   0  28  -3   -6.52   27.50   0
   0 -28  -3    4.48   24.97   0
   0  28  -3  -16.30   25.56   0
   0  28   3    6.92   25.82   0
  -1  28  -3  122.94   18.71   0
  -1  28  -3  184.17   27.47   0
  -1  29   3   53.16   29.19   0
   1 -29  -3   44.89   24.66   0
   0  29  -3   23.38   31.91   0
   0 -29  -3   10.27   29.47   0
   0  29  -3    7.88   27.30   0
   0  29   3    6.99   29.99   0
  -7   0   4  -54.69   26.11   0
   7   0  -4   15.68   20.91   0
   6   0  -4 1239.75   23.28   0
  -6   0   4 1247.71   20.50   0
   5   0  -4   26.00   16.64   0
  -5   0   4   13.26   14.68   0
   4   0  -4  -18.40   26.48   0
  -4   0   4    0.20   23.32   0
  -3   0   4 5022.70   33.14   0
   3   0  -4 5091.55   31.24   0
  -2   0   4   51.98   14.28   0
   2   0  -4   67.18   15.64   0
   1   0  -4 7645.78   36.92   0
  -1   0   4 8226.66   37.70   0
   0   0  -4   29.28   14.53   0
   0   0   4   24.22   14.19   0
  -1   0  -4  182.49   15.00   0
  -2   0  -4 1139.82   23.29   0
  -3   0  -4 2239.09   28.59   0
  -4   0  -4 1548.92   20.25   0
  -4   0  -4 2192.84   28.92   0
  -5   0  -4  653.81   27.75   0
  -5   0  -4  823.85   22.59   0
   7   1  -4 1507.90   34.23   0
  -7   1   4 1512.64   29.94   0
  -7  -1   4 1540.86   23.50   0
   7  -1  -4 1423.24   26.10   0
   6   1  -4  103.56   28.06   0
   6  -1  -4  110.12   19.39   0
  -6   1   4   94.35   17.05   0
  -6  -1   4  145.45   23.43   0
   5  -1  -4  585.95   25.31   0
   5   1  -4  590.85   19.18   0
  -5   1   4  598.61   17.07   0
  -5  -1   4  604.85   16.94   0
   4  -1  -4 1017.23   21.56   0
   4   1  -4 1048.21   22.18   0
  -4   1   4  992.04   25.95   0
  -4  -1   4  985.26   19.88   0
  -3   1   4  329.95   15.41   0
  -3  -1   4  327.63   15.14   0
   3  -1  -4  324.62   16.58   0
   3   1  -4  349.92   16.88   0
  -2   1   4 5452.94   31.60   0
  -2  -1   4 5389.06   31.69   0
   2  -1  -4 5508.14   36.19   0
   2   1  -4 5463.66   36.51   0
   1  -1  -4  984.81   19.49   0
   1   1  -4  994.35   19.58   0
  -1   1   4 1028.25   19.16   0
  -1  -1   4 1081.47   19.00   0
   0  -1  -4  847.56   18.33   0
   0   1  -4  905.76   23.52   0
   0   1   4  886.79   22.86   0
   0  -1   4  863.06   17.94   0
  -1  -1  -4  529.20   21.71   0
  -1   1  -4  487.83   16.42   0
  -2  -1  -4  802.54   17.25   0
  -2   1  -4  824.59   17.48   0
  -3  -1  -4 1405.42   26.72   0
  -3   1  -4 1318.46   21.03   0
  -4  -1  -4  271.33   24.04   0
  -4   1  -4  285.84   15.70   0
  -4  -1  -4  436.61   19.75   0
  -4   1  -4  433.30   25.12   0
  -5  -1  -4  162.42   20.30   0
  -5   1  -4  183.71   20.68   0
  -5  -1  -4  226.80   21.02   0
  -5   1  -4  241.04   21.37   0
   7   2  -4   46.30   30.32   0
  -7   2   4   15.38   18.63   0
   7  -2  -4   12.45   20.91   0
  -7  -2   4   -7.67   18.43   0
   6  -2  -4 1090.68   29.35   0
  -6   2   4  992.97   20.37   0
  -6  -2   4 1029.05   20.20   0
   6   2  -4 1077.35   30.60   0
   5  -2  -4   -4.25   16.80   0
   5   2  -4  -10.49   17.18   0
  -5   2   4    3.11   15.11   0
  -5  -2   4    3.90   20.47   0
   4  -2  -4   16.32   18.35   0
   4   2  -4  -29.68   19.07   0
  -4   2   4  -37.47   23.61   0
  -4  -2   4    2.08   22.76   0
  -3  -2   4 2594.71   23.65   0
   3  -2  -4 2598.47   24.40   0
   3   2  -4 2564.18   29.36   0
  -3   2   4 2586.76   27.15   0
  -2   2   4 1286.84   24.07   0
  -2  -2   4 1307.30   19.79   0
   2  -2  -4 1314.69   20.56   0
   2   2  -4 1285.18   25.92   0
   1  -2  -4 7265.98   39.04   0
   1   2  -4 7415.23   40.00   0
  -1   2   4 7196.29   35.41   0
  -1  -2   4 7670.56   37.17   0
   0   2   4  680.21   17.21   0
   0  -2  -4  658.70   17.64   0
   0   2  -4  662.62   17.48   0
   0  -2   4  673.09   16.96   0
  -1  -2  -4   17.12   19.90   0
  -1   2  -4   24.35   14.41   0
   1   2   4   21.29   13.53   0
  -2  -2  -4 1528.72   24.30   0
  -2   2  -4 1535.64   19.74   0
  -3  -2  -4 1495.25   21.38   0
  -3   2  -4 1527.23   21.49   0
  -4  -2  -4 1409.49   22.79   0
  -4  -2  -4 1075.78   21.26   0
  -4   2  -4 1110.64   21.26   0
  -4   2  -4 1477.89   27.65   0
  -5   2  -4  683.46   22.48   0
  -5  -2  -4  692.04   22.33   0
  -5  -2  -4  494.20   21.90   0
  -5   2  -4  540.67   21.78   0
   7   3  -4  763.98   25.04   0
  -7   3   4  796.31   28.98   0
   7  -3  -4  842.22   23.31   0
  -7  -3   4  809.34   21.38   0
   6   3  -4  236.88   20.28   0
   6  -3  -4  229.91   26.96   0
  -6   3   4  198.88   24.13   0
  -6  -3   4  219.83   17.05   0
   5  -3  -4  682.90   18.94   0
   5   3  -4  704.44   20.01   0
  -5   3   4  743.59   23.07   0
  -5  -3   4  685.96   22.67   0
   4  -3  -4  973.86   28.27   0
   4   3  -4  923.33   29.08   0
  -4   3   4  977.38   26.07   0
  -4  -3   4  916.70   19.39   0
   3   3  -4  810.12   24.19   0
  -3  -3   4  907.54   21.90   0
   3  -3  -4  924.01   18.69   0
  -3   3   4  901.51   22.22   0
  -2   3   4 1363.87   24.43   0
  -2  -3   4 1336.06   19.60   0
   2  -3  -4 1357.15   25.43   0
   2   3  -4 1294.82   20.69   0
   1   3  -4 1691.16   22.20   0
  -1   3   4 1781.97   21.96   0
  -1  -3   4 1716.85   21.54   0
   1  -3  -4 1693.50   26.57   0
   0  -3  -4   24.65   14.28   0
   0   3  -4    0.64   14.78   0
   0   3   4   17.22   19.89   0
   0  -3   4    3.97   13.89   0
  -1  -3  -4 1265.89   23.64   0
  -1   3  -4 1240.62   24.29   0
   1   3   4 1174.80   18.85   0
  -2  -3  -4  271.31   20.40   0
  -2   3  -4  345.29   20.81   0
  -3  -3  -4 1811.62   27.20   0
  -3   3  -4 1779.33   21.97   0
  -4   3  -4  464.93   19.96   0
  -4  -3  -4  486.56   26.63   0
  -4   3  -4  345.47   25.72   0
  -4  -3  -4  325.88   25.88   0
  -5  -3  -4  401.70   21.12   0
  -5   3  -4  386.45   22.48   0
  -5   3  -4  356.66   28.97   0
  -5  -3  -4  461.07   29.72   0
  -7   4   4   16.74   18.96   0
   7  -4  -4    7.26   20.42   0
   7   4  -4  -15.03   30.59   0
  -7  -4   4   34.31   24.90   0
   6   4  -4  377.36   21.00   0
   6  -4  -4  330.73   27.17   0
  -6   4   4  351.60   17.98   0
  -6  -4   4  305.54   23.67   0
   5  -4  -4  163.98   23.59   0
   5   4  -4  163.08   24.64   0
  -5   4   4  168.90   15.60   0
  -5  -4   4  163.46   15.06   0
  -4  -4   4   31.05   15.71   0
   4  -4  -4    5.67   18.29   0
   4   4  -4    4.22   26.55   0
  -4   4   4   11.36   16.94   0
  -3  -4   4 1610.71   20.32   0
   3  -4  -4 1606.42   21.07   0
   3   4  -4 1600.29   22.20   0
  -3   4   4 1650.99   24.43   0
  -2   4   4  457.75   16.29   0
  -2  -4   4  486.38   20.85   0
   2  -4  -4  466.57   16.82   0
   2   4  -4  454.92   17.00   0
   1   4  -4 3323.53   27.01   0
  -1   4   4 3318.19   30.41   0
  -1  -4   4 3508.62   30.39   0
   1  -4  -4 3310.97   30.29   0
   0  -4  -4 1103.99   23.76   0
   0   4  -4 1114.97   19.39   0
   0   4   4 1131.30   19.29   0
   0  -4   4 1115.28   18.55   0
  -1   4  -4   42.78   14.51   0
  -1  -4  -4   35.63   19.58   0
   1   4   4   16.88   13.74   0
  -2   4  -4 1253.74   23.70   0
  -2  -4  -4 1229.70   23.11   0
  -3   4  -4 1742.29   22.24   0
  -3   4  -4 1306.01   25.41   0
  -3  -4  -4 1853.44   27.01   0
  -4   4  -4 1033.53   22.12   0
  -4  -4  -4  990.13   21.21   0
  -4   4  -4  807.19   20.29   0
  -4  -4  -4  800.84   26.89   0
  -5  -4  -4  331.13   21.21   0
  -5  -4  -4  382.99   28.98   0
  -5   4  -4  376.87   20.95   0
  -5   4  -4  375.56   30.18   0
   7   5  -4  234.19   32.11   0
  -7   5   4  384.48   27.32   0
   7  -5  -4  351.21   21.11   0
  -7  -5   4  337.01   25.94   0
   6   5  -4  183.75   28.39   0
   6  -5  -4  208.83   19.16   0
  -6   5   4  174.83   24.66   0
  -6  -5   4  203.17   23.15   0
   5  -5  -4   33.37   15.94   0
   5   5  -4   -5.94   24.04   0
  -5   5   4   32.03   20.79   0
  -5  -5   4  -11.83   14.03   0
   4  -5  -4 1158.58   21.51   0
  -4  -5   4 1143.50   20.36   0
   4   5  -4 1130.50   29.84   0
  -4   5   4 1201.73   20.33   0
  -3  -5   4  195.61   14.23   0
   3   5  -4  227.82   21.89   0
   3  -5  -4  204.02   15.61   0
  -3   5   4  220.24   14.62   0
  -2   5   4  543.50   16.45   0
  -2  -5   4  558.69   15.97   0
   2  -5  -4  546.54   16.98   0
   2   5  -4  523.06   17.19   0
   1   5  -4 1203.87   25.33   0
  -1   5   4 1258.06   19.83   0
  -1  -5   4 1267.82   19.61   0
   1  -5  -4 1237.19   19.93   0
   0  -5  -4  646.81   17.16   0
   0   5  -4  671.45   22.93   0
   0   5   4  663.13   17.15   0
   0  -5   4  665.15   21.55   0
  -1  -5  -4 1018.51   18.22   0
  -1   5  -4 1090.54   18.74   0
   1   5   4 1012.11   22.84   0
  -2  -5  -4  243.81   19.81   0
  -2   5  -4  288.64   15.06   0
  -3  -5  -4  186.82   16.14   0
  -3   5  -4  194.88   23.98   0
  -3   5  -4  167.65   22.33   0
  -4  -5  -4  324.53   25.84   0
  -4   5  -4  362.20   27.50   0
  -4   5  -4  288.14   18.59   0
  -4  -5  -4  254.34   25.62   0
  -5  -5  -4   71.70   19.71   0
  -5  -5  -4   43.14   19.71   0
  -5   5  -4   62.62   27.60   0
  -5   5  -4   68.83   20.56   0
   7   6  -4   -5.22   21.51   0
  -7   6   4   34.07   18.33   0
   7  -6  -4   15.71   20.13   0
  -7  -6   4   -9.04   17.05   0
   6   6  -4   50.16   27.45   0
   6  -6  -4   59.35   18.16   0
  -6   6   4   41.10   17.00   0
  -6  -6   4   48.04   21.82   0
   5   6  -4   95.45   16.97   0
   5  -6  -4   76.77   22.62   0
  -5   6   4   85.64   15.14   0
  -5  -6   4   92.17   19.80   0
  -4  -6   4   64.14   15.71   0
   4   6  -4   77.46   26.35   0
  -4   6   4  103.60   23.39   0
   4  -6  -4   77.95   18.04   0
  -3  -6   4  619.47   20.62   0
   3  -6  -4  672.75   22.56   0
   3   6  -4  612.15   17.95   0
  -3   6   4  584.81   16.46   0
  -2   6   4   20.89   13.96   0
   2  -6  -4    5.73   20.32   0
  -2  -6   4   15.74   13.08   0
   2   6  -4    6.23   20.92   0
  -1  -6   4 1201.18   19.47   0
   1   6  -4 1155.43   24.92   0
  -1   6   4 1196.33   19.52   0
   1  -6  -4 1181.31   19.47   0
   0  -6  -4  222.30   15.15   0
   0  -6   4  252.13   19.98   0
   0   6  -4  250.90   21.41   0
   0   6   4  253.09   20.65   0
  -1  -6  -4  372.10   20.46   0
  -1   6  -4  389.93   16.14   0
   1   6   4  367.50   15.54   0
  -2   6  -4  673.81   20.09   0
  -2  -6  -4  656.38   25.02   0
  -3   6  -4  699.51   18.74   0
  -3   6  -4  527.68   22.98   0
  -3  -6  -4  717.74   18.00   0
  -4   6  -4  203.98   19.29   0
  -4  -6  -4  139.42   17.85   0
  -4   6  -4  154.71   25.03   0
  -4  -6  -4  210.97   24.66   0
  -5  -6  -4  365.62   20.92   0
  -5  -6  -4  460.06   28.24   0
  -5   6  -4  327.07   20.73   0
  -5   6  -4  463.68   29.66   0
   7   7  -4   25.50   21.51   0
  -7   7   4   -7.22   18.34   0
   7  -7  -4    5.76   28.27   0
  -7  -7   4   36.99   23.79   0
   6   7  -4  270.44   20.85   0
  -6  -7   4  222.90   16.71   0
   6  -7  -4  251.23   26.17   0
  -6   7   4  283.73   17.64   0
  -5  -7   4   43.08   13.47   0
   5   7  -4   24.86   23.59   0
   5  -7  -4   59.45   15.66   0
  -5   7   4   58.25   21.10   0
   4   7  -4  126.77   26.41   0
  -4  -7   4  161.87   21.69   0
  -4   7   4  176.85   16.78   0
   4  -7  -4  129.74   18.12   0
  -3  -7   4    3.29   17.66   0
   3  -7  -4   10.08   14.32   0
   3   7  -4   -4.74   14.94   0
  -3   7   4    0.21   19.06   0
  -2   7   4    2.31   19.79   0
   2  -7  -4   16.77   14.31   0
  -2  -7   4   12.81   18.31   0
   2   7  -4   19.45   20.36   0
   1   7  -4   95.73   20.87   0
  -1   7   4  138.83   14.62   0
  -1  -7   4  129.22   19.23   0
   1  -7  -4  106.98   14.73   0
   0  -7  -4  191.81   14.54   0
   0   7   4  175.70   20.00   0
   0   7  -4  166.81   20.83   0
  -1  -7  -4 1132.55   18.66   0
  -1   7  -4 1130.33   23.96   0
   1   7   4 1081.58   18.85   0
  -2   7  -4   53.42   17.92   0
  -2  -7  -4   48.42   16.60   0
  -3   7  -4  162.24   16.60   0
  -3   7  -4  112.80   21.36   0
  -3  -7  -4  155.34   15.33   0
  -4   7  -4   -9.72   24.42   0
  -4  -7  -4   -7.99   17.02   0
  -4   7  -4  -12.36   18.30   0
  -4  -7  -4  -14.73   24.18   0
  -5  -7  -4   33.01   27.62   0
  -5   7  -4   16.64   20.32   0
  -5   7  -4   19.06   19.51   0
  -5  -7  -4   66.70   26.73   0
   7   8  -4   31.80   21.14   0
  -7   8   4  -22.88   18.62   0
   7  -8  -4   23.80   27.22   0
  -7  -8   4   19.64   25.08   0
   6   8  -4    5.06   19.00   0
   6  -8  -4   11.15   17.43   0
  -6   8   4    3.53   17.00   0
  -6  -8   4  -15.69   20.95   0
  -5  -8   4    1.21   13.26   0
   5  -8  -4   14.51   15.39   0
  -5   8   4   -6.19   21.04   0
   5   8  -4   30.18   16.45   0
   4   8  -4   53.83   18.47   0
  -4  -8   4   68.88   14.94   0
  -4   8   4   94.21   16.34   0
   4  -8  -4   97.46   17.18   0
  -3  -8   4   32.98   17.77   0
   3  -8  -4   27.86   14.20   0
   3   8  -4   48.91   20.97   0
  -3   8   4   24.63   13.54   0
  -2   8   4    1.55   13.91   0
  -2  -8   4    9.33   12.81   0
   2  -8  -4   -6.05   14.18   0
   2   8  -4    0.00   14.37   0
  -1  -8   4   28.27   18.70   0
   1   8  -4   37.02   20.15   0
  -1   8   4   40.29   14.38   0
   1  -8  -4   41.03   20.20   0
   0  -8  -4   97.97   19.60   0
   0   8  -4  108.85   20.62   0
   0   8   4  118.04   14.29   0
  -1  -8  -4   51.95   18.70   0
   1   8   4   52.43   13.72   0
  -1   8  -4   77.92   20.25   0
  -2  -8  -4  303.38   23.35   0
  -2   8  -4  336.37   25.72   0
  -3  -8  -4   84.60   21.09   0
  -3   8  -4  121.79   22.81   0
  -3   8  -4  114.38   21.23   0
  -4   8  -4  -27.21   24.53   0
  -4   8  -4   41.26   18.16   0
  -4  -8  -4   34.03   24.01   0
  -4  -8  -4   14.13   23.56   0
  -5  -8  -4  184.02   26.97   0
  -5  -8  -4   94.60   28.43   0
  -5   8  -4   91.03   27.69   0
  -5   8  -4  108.76   29.17   0
   7  -9  -4   41.83   23.01   0
   7   9  -4   35.73   25.40   0
   6   9  -4   87.59   19.44   0
  -6  -9   4   86.46   20.86   0
   6  -9  -4  104.44   24.98   0
  -6   9   4   93.36   17.25   0
  -5  -9   4   62.98   18.45   0
   5  -9  -4   91.89   21.40   0
   5   9  -4   67.17   16.95   0
  -5   9   4   85.14   14.63   0
  -4  -9   4   22.24   14.39   0
   4   9  -4   35.59   25.48   0
  -4   9   4   61.63   16.28   0
   4  -9  -4    9.62   16.70   0
   3  -9  -4   14.52   19.91   0
  -3  -9   4   28.69   17.50   0
   3   9  -4   22.90   20.80   0
  -3   9   4   39.34   13.56   0
  -2   9   4  272.43   15.01   0
  -2  -9   4  271.09   14.44   0
   2  -9  -4  264.91   15.22   0
   2   9  -4  248.12   21.50   0
   1   9  -4  100.82   20.27   0
  -1   9   4   98.75   20.17   0
  -1  -9   4   97.40   18.84   0
   1  -9  -4   99.73   14.45   0
   0   9  -4  910.97   18.29   0
   0   9   4  909.28   18.00   0
   0  -9  -4  903.41   17.89   0
   1   9   4    3.99   18.63   0
  -1  -9  -4   -5.06   18.43   0
  -1   9  -4   34.36   13.81   0
  -2   9  -4  662.92   19.61   0
  -2  -9  -4  675.76   18.39   0
  -3  -9  -4  127.82   14.87   0
  -3   9  -4  160.29   16.03   0
  -3   9  -4   94.97   15.43   0
  -4   9  -4  126.29   17.58   0
  -4   9  -4  197.93   26.31   0
  -4  -9  -4  201.13   23.74   0
  -4  -9  -4  195.49   24.52   0
  -5  -9  -4  114.47   19.36   0
  -5  -9  -4  127.82   26.50   0
  -5   9  -4  107.50   28.64   0
  -5   9  -4   58.20   19.71   0
  -6 -10   4  231.67   15.98   0
   6 -10  -4  233.89   18.07   0
  -6  10   4  333.86   24.55   0
   6  10  -4  187.82   28.46   0
  -5 -10   4   34.34   17.79   0
   5 -10  -4   77.05   20.93   0
   5  10  -4   63.16   16.64   0
  -5  10   4   34.10   14.78   0
   4  10  -4  335.54   19.26   0
  -4 -10   4  330.78   15.90   0
  -4  10   4  339.54   23.54   0
   4 -10  -4  372.82   17.34   0
   3 -10  -4   24.46   17.19   0
  -3 -10   4    9.94   15.22   0
  -3  10   4    9.39   24.06   0
   3  10  -4   13.21   25.74   0
  -2  10   4  424.98   15.84   0
   2 -10  -4  410.62   15.74   0
  -2 -10   4  426.05   19.98   0
   2  10  -4  394.82   16.64   0
  -1  10   4  409.43   15.98   0
   1  10  -4  384.59   16.15   0
  -1 -10   4  395.26   15.34   0
   1 -10  -4  374.90   20.86   0
   0  10  -4   20.30   19.87   0
   0  10   4    5.07   19.34   0
   0 -10  -4   11.10   13.19   0
  -1 -10  -4   39.60   18.43   0
   1  10   4   32.69   13.22   0
  -1  10  -4   37.48   19.99   0
  -2  10  -4  580.36   18.94   0
  -2 -10  -4  543.95   17.76   0
  -3  10  -4  203.27   15.21   0
  -3 -10  -4  233.53   20.62   0
  -3  10  -4  178.79   16.53   0
  -4 -10  -4  208.72   17.56   0
  -4  10  -4  211.72   17.47   0
  -4 -10  -4  243.94   23.49   0
  -4  10  -4  220.68   25.78   0
  -5 -10  -4   -8.89   26.78   0
  -5  10  -4   13.57   19.53   0
  -5  10  -4   12.49   19.00   0
  -5 -10  -4   34.16   24.88   0
   6 -11  -4  111.13   17.14   0
  -6 -11   4   76.37   18.29   0
  -6  11   4   78.78   17.37   0
   6  11  -4  117.75   27.12   0
  -5 -11   4   45.18   21.95   0
   5  11  -4   53.58   28.88   0
  -5  11   4   57.23   17.81   0
   5 -11  -4   73.01   18.16   0
   4  11  -4  150.12   18.09   0
  -4 -11   4  150.28   19.58   0
  -4  11   4  195.45   22.52   0
   4 -11  -4  153.62   16.38   0
  -3  11   4 1114.64   27.03   0
   3 -11  -4 1113.97   27.43   0
   3  11  -4 1098.54   23.68   0
  -3 -11   4 1065.54   20.50   0
   2 -11  -4 1922.00   21.07   0
  -2  11   4 2000.61   25.95   0
  -2 -11   4 1993.15   26.38   0
   2  11  -4 1883.51   27.76   0
  -1  11   4   -7.57   19.57   0
   1  11  -4  -11.21   19.82   0
   1 -11  -4    1.23   13.50   0
  -1 -11   4  -14.84   13.04   0
   0  11   4  613.80   16.84   0
   0  11  -4  613.95   16.97   0
   0 -11  -4  614.73   16.30   0
  -1 -11  -4  110.72   23.15   0
   1  11   4  112.61   23.63   0
  -1  11  -4   71.63   17.77   0
  -2 -11  -4  359.57   16.55   0
  -2  11  -4  318.76   22.87   0
  -2  11  -4  386.11   24.36   0
  -3  11  -4  708.26   17.19   0
  -3 -11  -4  808.83   17.59   0
  -3  11  -4  865.32   18.13   0
  -4 -11  -4  176.43   24.00   0
  -4  11  -4  140.35   17.53   0
  -4 -11  -4  206.97   22.99   0
  -4  11  -4  260.32   17.92   0
  -5 -11  -4  144.28   26.27   0
  -5 -11  -4  155.25   25.14   0
  -5  11  -4  192.03   19.28   0
  -5  11  -4  158.51   19.25   0
   6 -12  -4  581.58   30.32   0
  -6 -12   4  600.18   22.82   0
  -6  12   4  637.16   21.52   0
   6  12  -4  578.27   34.66   0
   5 -12  -4  -23.66   18.22   0
  -5 -12   4   13.31   19.04   0
   5  12  -4   31.49   28.12   0
  -5  12   4   27.99   24.94   0
   4  12  -4   -9.94   17.01   0
  -4 -12   4    2.07   18.80   0
   4 -12  -4  -18.83   15.60   0
  -4  12   4   34.28   21.79   0
   3 -12  -4  794.68   19.61   0
  -3 -12   4  797.34   19.10   0
   3  12  -4  798.77   28.69   0
  -3  12   4  855.90   25.96   0
  -2  12   4  468.14   21.17   0
  -2 -12   4  434.33   19.86   0
   2 -12  -4  447.99   15.64   0
   2  12  -4  414.14   22.01   0
  -1  12   4 1162.01   19.13   0
   1  12  -4 1141.73   19.74   0
   1 -12  -4 1140.38   18.59   0
   0  12  -4   -0.75   19.59   0
   0  12   4    6.25   19.05   0
   0 -12  -4  -18.68   18.61   0
  -1 -12  -4  380.11   23.93   0
   1  12   4  369.48   24.62   0
  -1  12  -4  409.53   18.66   0
  -2  12  -4  150.26   15.78   0
  -2 -12  -4  182.20   15.14   0
  -2  12  -4  211.34   23.22   0
  -3 -12  -4  161.90   13.65   0
  -3  12  -4  152.13   21.49   0
  -3  12  -4  109.97   20.31   0
  -4 -12  -4  399.32   18.64   0
  -4  12  -4  557.94   18.75   0
  -4 -12  -4  508.02   17.77   0
  -4  12  -4  477.46   24.74   0
  -5 -12  -4    0.16   17.72   0
  -5 -12  -4    7.80   16.48   0
  -5  12  -4   23.60   22.65   0
  -5  12  -4   71.13   28.54   0
   6 -13  -4   41.46   20.36   0
  -6 -13   4   36.27   19.81   0
   6  13  -4   67.66   31.90   0
  -6  13   4   63.55   19.96   0
  -5  13   4  134.89   25.89   0
   5  13  -4  188.06   29.28   0
   5 -13  -4  203.08   18.21   0
  -5 -13   4  188.76   17.80   0
  -4 -13   4  347.37   19.85   0
   4 -13  -4  326.53   16.75   0
  -4  13   4  359.89   16.62   0
   4  13  -4  380.11   25.69   0
   3 -13  -4  136.25   23.24   0
  -3 -13   4  111.65   20.64   0
   3  13  -4   79.88   18.21   0
  -3  13   4   91.89   23.61   0
  -2  13   4 3240.23   32.71   0
   2 -13  -4 3083.62   26.58   0
  -2 -13   4 3168.38   33.16   0
   2  13  -4 2974.70   35.07   0
  -1  13   4  104.95   14.33   0
   1  13  -4  106.86   14.43   0
   1 -13  -4   91.11   13.95   0
   0  13   4  633.02   26.36   0
   0  13  -4  629.03   19.75   0
   0 -13  -4  642.33   19.07   0
  -1  13  -4  135.29   17.61   0
   1  13   4  135.23   23.57   0
  -1 -13  -4  112.87   16.00   0
  -2 -13  -4  146.54   20.04   0
  -2  13  -4  164.34   15.61   0
  -2  13  -4  173.54   16.59   0
  -3  13  -4  673.26   27.25   0
  -3 -13  -4  563.16   24.96   0
  -3  13  -4  528.90   19.22   0
  -4 -13  -4  403.81   23.82   0
  -4 -13  -4  422.35   23.03   0
  -4  13  -4  431.69   18.46   0
  -4  13  -4  437.16   24.42   0
  -6 -14   4  486.01   22.18   0
  -6  14   4  447.42   21.61   0
   6  14  -4  492.73   33.17   0
   6 -14  -4  479.66   20.92   0
   5  14  -4   52.09   28.03   0
  -5 -14   4   50.24   16.28   0
  -5  14   4   47.81   24.56   0
   5 -14  -4   54.88   17.45   0
  -4 -14   4   18.27   14.86   0
   4 -14  -4    5.77   21.14   0
  -4  14   4   60.05   15.25   0
   4  14  -4   40.80   23.32   0
   3  14  -4 1378.80   24.99   0
  -3 -14   4 1410.91   26.03   0
  -3  14   4 1496.36   27.13   0
   3 -14  -4 1309.24   20.80   0
  -2 -14   4  393.73   23.59   0
   2 -14  -4  377.16   18.04   0
  -2  14   4  358.80   25.64   0
   2  14  -4  409.72   26.29   0
   1  14  -4 1317.76   22.85   0
   1 -14  -4 1424.81   27.68   0
  -1  14   4 1440.98   23.09   0
   0  14  -4  172.39   17.68   0
   0  14   4  167.90   17.66   0
   0 -14  -4  191.35   16.79   0
   1  14   4   99.74   22.57   0
  -1  14  -4   74.66   23.33   0
  -1 -14  -4   88.72   14.82   0
  -2 -14  -4   14.67   19.26   0
  -2  14  -4   -5.17   15.30   0
  -2  14  -4   36.46   21.03   0
  -3  14  -4  350.83   25.37   0
  -3  14  -4  383.02   26.57   0
  -3 -14  -4  342.03   23.81   0
  -4  14  -4  659.65   27.31   0
  -4  14  -4  684.24   22.35   0
  -4 -14  -4  678.79   20.21   0
  -4 -14  -4  604.37   27.19   0
   6  15  -4   36.30   29.87   0
  -6 -15   4   25.58   18.91   0
  -6  15   4   31.40   27.25   0
   6 -15  -4   -7.85   19.35   0
   5  15  -4  145.96   28.55   0
   5 -15  -4  170.95   17.55   0
  -5 -15   4  156.76   17.34   0
  -5  15   4  160.19   17.83   0
   4 -15  -4  203.71   15.35   0
  -4 -15   4  219.12   11.93   0
  -4  15   4  232.32   15.73   0
   4  15  -4  206.28   24.51   0
  -3 -15   4   19.29   18.67   0
   3  15  -4   15.23   23.65   0
  -3  15   4   -8.53   15.85   0
   3 -15  -4   17.89   15.28   0
   2 -15  -4 1881.61   23.19   0
  -2  15   4 2106.29   29.58   0
   2  15  -4 1900.34   31.71   0
  -1  15   4  362.57   18.63   0
   1  15  -4  327.10   18.58   0
   1 -15  -4  391.29   17.56   0
   0 -15  -4 1102.92   20.66   0
   0  15  -4 1128.62   21.08   0
   0  15   4 1143.53   21.72   0
   1  15   4  191.62   22.29   0
  -1  15  -4  133.20   22.41   0
  -1  15  -4  170.82   16.30   0
  -1 -15  -4  156.18   20.91   0
  -2  15  -4  245.30   22.01   0
  -2 -15  -4  248.59   20.06   0
  -2  15  -4  198.97   21.59   0
  -3 -15  -4  418.29   17.49   0
  -3  15  -4  370.77   18.40   0
  -3  15  -4  436.04   19.19   0
  -4 -15  -4  493.53   23.16   0
  -4  15  -4  404.82   21.87   0
  -4 -15  -4  447.82   24.16   0
  -4  15  -4  413.25   21.12   0
   6  16  -4  517.60   31.98   0
  -6 -16   4  570.77   23.37   0
  -6  16   4  535.58   21.80   0
   6 -16  -4  501.57   28.41   0
   5 -16  -4  187.78   17.26   0
  -5  16   4  121.95   24.57   0
  -5 -16   4  161.99   17.62   0
   5  16  -4  164.66   27.43   0
  -4 -16   4   25.89   16.96   0
   4 -16  -4   49.01   17.67   0
   4  16  -4   19.81   28.49   0
  -4  16   4   56.17   25.77   0
   3  16  -4  591.21   26.50   0
  -3 -16   4  598.04   19.43   0
   3 -16  -4  596.12   22.99   0
  -3  16   4  570.43   18.12   0
  -2  16   4  178.51   17.12   0
   2 -16  -4  167.02   16.03   0
   2  16  -4  135.50   23.93   0
   1 -16  -4  867.48   25.04   0
   1  16  -4  815.23   20.50   0
  -1  16   4  914.13   20.13   0
   0  16   4  339.41   24.00   0
   0 -16  -4  311.80   22.27   0
   0  16  -4  357.37   23.84   0
   1  16   4    6.37   21.18   0
  -1  16  -4    1.31   15.21   0
  -1 -16  -4   -2.40   19.73   0
  -1  16  -4  -16.90   15.18   0
  -2  16  -4 1203.46   24.33   0
  -2  16  -4  965.66   18.15   0
  -2 -16  -4 1082.03   23.81   0
  -3 -16  -4  385.17   20.58   0
  -3  16  -4  396.25   18.46   0
  -3  16  -4  284.88   25.40   0
  -4 -16  -4  385.81   21.89   0
  -4  16  -4  348.33   20.47   0
  -4 -16  -4  343.52   18.10   0
  -4  16  -4  345.69   29.19   0
  -6  17   4   23.84   23.36   0
   6  17  -4   44.91   32.91   0
   5 -17  -4   99.08   16.81   0
  -5 -17   4  119.56   17.24   0
   5  17  -4  104.31   26.83   0
  -5  17   4  109.64   17.29   0
   4 -17  -4  310.77   25.28   0
   4  17  -4  280.44   30.19   0
  -4  17   4  294.40   18.78   0
  -4 -17   4  276.19   18.91   0
   3  17  -4  143.78   23.74   0
   3 -17  -4  172.55   14.92   0
  -3  17   4  136.63   22.03   0
   2 -17  -4 1511.14   20.85   0
  -2  17   4 1559.27   22.20   0
   2  17  -4 1521.42   29.87   0
  -1  17   4   90.12   22.67   0
   1 -17  -4   71.43   21.51   0
   1  17  -4   91.44   22.36   0
   0  17   4  713.31   24.96   0
   0  17  -4  700.96   24.62   0
   0 -17  -4  673.67   22.73   0
  -1  17  -4 1016.73   19.24   0
   1  17   4  992.26   25.22   0
  -1 -17  -4  916.16   18.68   0
  -1  17  -4  794.15   18.50   0
  -2  17  -4  168.40   18.31   0
  -2 -17  -4  157.91   16.39   0
  -2  17  -4  148.75   18.44   0
  -3 -17  -4  596.07   20.32   0
  -3  17  -4  520.22   18.91   0
  -3  17  -4  618.98   19.26   0
  -4 -17  -4  405.92   23.87   0
  -4 -17  -4  414.35   22.06   0
  -4  17  -4  402.05   27.80   0
  -4  17  -4  326.99   27.94   0
   5 -18  -4  192.69   28.45   0
  -5 -18   4  294.16   25.93   0
   5  18  -4  254.90   32.15   0
  -5  18   4  241.23   21.74   0
   4 -18  -4  -14.95   17.04   0
   4  18  -4   -7.57   33.69   0
  -4 -18   4    0.95   16.96   0
  -4  18   4  -20.58   25.11   0
   3  18  -4  861.96   28.28   0
   3 -18  -4  773.15   17.84   0
  -3  18   4  874.02   18.41   0
  -2  18   4  229.77   22.84   0
   2  18  -4  184.78   23.04   0
   2 -18  -4  154.97   21.49   0
   1  18  -4  834.21   19.87   0
  -1  18   4  927.61   20.01   0
   1 -18  -4  891.46   18.85   0
   0  18  -4  630.40   18.16   0
   0 -18  -4  643.73   22.45   0
   0  18   4  666.95   19.07   0
   0  18  -4  527.35   23.41   0
   1  18   4   -1.70   20.37   0
  -1  18  -4   -5.19   20.75   0
  -1  18  -4   -4.30   20.89   0
  -1 -18  -4    7.82   13.13   0
  -2  18  -4  664.44   19.90   0
  -2  18  -4  756.22   20.09   0
  -2 -18  -4  793.02   21.96   0
  -3  18  -4  195.70   23.60   0
  -3  18  -4  162.77   24.16   0
  -3 -18  -4  154.36   13.28   0
  -4  18  -4   35.90   26.47   0
  -4 -18  -4   15.64   19.87   0
  -4 -18  -4    6.78   21.68   0
  -4  18  -4   67.40   18.71   0
   5 -19  -4   67.08   27.31   0
   5  19  -4   53.05   31.45   0
  -5 -19   4   48.22   24.82   0
  -5  19   4   82.11   20.19   0
   4  19  -4  729.11   33.09   0
   4 -19  -4  746.14   25.75   0
  -4  19   4  799.42   21.15   0
   3 -19  -4    7.21   24.63   0
   3  19  -4   26.49   27.59   0
  -3  19   4  -31.49   26.22   0
  -2  19   4  616.46   18.46   0
   2  19  -4  619.67   24.99   0
   2 -19  -4  651.57   22.34   0
   1 -19  -4  355.97   20.95   0
  -1  19   4  358.67   22.83   0
   1  19  -4  338.33   22.64   0
   0  19  -4  117.24   21.42   0
   0 -19  -4  104.49   14.32   0
   0  19   4  117.95   21.53   0
   0  19  -4  125.28   21.17   0
   1  19   4  559.62   22.89   0
  -1 -19  -4  476.89   16.27   0
  -1  19  -4  563.03   17.02   0
  -1  19  -4  474.17   22.05   0
  -2  19  -4   42.25   24.07   0
  -2  19  -4   37.16   17.52   0
  -2 -19  -4   14.81   17.18   0
  -3 -19  -4  298.27   23.12   0
  -3 -19  -4  361.73   22.12   0
  -3  19  -4  365.59   20.11   0
  -3  19  -4  362.58   20.96   0
  -5  20   4  406.17   29.24   0
   5 -20  -4  363.07   20.27   0
   4 -20  -4   32.20   16.39   0
   4  20  -4   40.74   27.35   0
  -4  20   4   -7.22   25.16   0
   3  20  -4  559.36   36.79   0
   3 -20  -4  501.11   25.50   0
  -3  20   4  531.96   27.04   0
  -2  20   4   93.73   15.57   0
   2  20  -4  100.28   21.69   0
   2 -20  -4  123.67   17.67   0
   1 -20  -4   10.18   18.81   0
   1  20  -4    5.65   20.32   0
  -1  20   4   20.64   14.88   0
   1  20  -4   29.77   19.98   0
   0 -20  -4 1061.22   23.62   0
   0  20  -4  930.74   24.41   0
   0  20   4 1098.49   20.57   0
   0  20  -4 1025.97   19.75   0
  -1  20  -4    7.41   17.45   0
   1  20   4   -0.50   24.64   0
  -1 -20  -4   10.63   12.94   0
  -1  20  -4   41.20   24.30   0
  -2  20  -4  425.15   18.68   0
  -2 -20  -4  473.62   20.27   0
  -2  20  -4  492.25   18.34   0
  -3  20  -4   15.67   26.83   0
  -3 -20  -4   50.69   21.41   0
  -3 -20  -4   40.86   20.34   0
  -3  20  -4   34.11   27.53   0
  -5  21   4   -7.36   19.52   0
   5 -21  -4   -2.04   18.53   0
   4 -21  -4  275.45   27.86   0
  -4  21   4  282.08   29.98   0
   3  21  -4   10.32   26.61   0
   3  21  -4   -0.49   34.08   0
   3 -21  -4   18.91   23.45   0
  -3  21   4    4.90   17.56   0
  -2  21   4  156.88   26.56   0
   2  21  -4  103.32   25.07   0
   2 -21  -4  117.00   17.55   0
   2  21  -4  116.24   26.54   0
   1  21  -4  657.52   27.89   0
  -1  21   4  714.53   28.16   0
   1  21  -4  594.85   28.05   0
   1 -21  -4  693.71   26.18   0
   0 -21  -4   33.41   15.87   0
   0  21   4   14.59   17.51   0
   0  21  -4   19.25   25.29   0
   0  21  -4    2.68   24.66   0
  -1  21  -4  720.09   26.92   0
  -1 -21  -4  778.15   21.97   0
   1  21   4  777.79   28.00   0
  -1  21  -4  757.77   20.11   0
  -2  21  -4   31.76   22.50   0
  -2 -21  -4    3.11   16.85   0
  -2  21  -4  -16.91   16.53   0
  -3  21  -4   70.26   27.19   0
  -3 -21  -4   63.91   24.61   0
  -3 -21  -4   79.22   21.51   0
  -3  21  -4   90.20   18.79   0
   4 -22  -4  147.14   19.12   0
  -4  22   4  122.97   20.63   0
   3 -22  -4   80.79   16.86   0
   3  22  -4   81.78   37.20   0
   3  22  -4   73.08   40.34   0
  -3  22   4   72.85   17.59   0
  -2  22   4   40.40   25.46   0
   2 -22  -4   66.83   22.92   0
   2  22  -4   29.92   25.15   0
   2  22  -4   36.23   30.59   0
   1  22  -4   -1.40   24.25   0
  -1  22   4   17.19   24.80   0
   1 -22  -4   16.40   22.66   0
   1  22  -4    6.94   17.51   0
   0  22   4  590.90   20.45   0
   0  22  -4  600.98   26.43   0
   0 -22  -4  607.88   22.25   0
   0  22  -4  546.88   27.01   0
  -1 -22  -4   16.35   17.01   0
   1  22   4   -3.45   24.20   0
  -1  22  -4   33.80   23.37   0
  -1  22  -4   31.61   16.98   0
  -2  22  -4  237.47   28.12   0
  -2 -22  -4  293.90   22.08   0
  -2  22  -4  275.69   20.91   0
  -3  22  -4  -16.59   18.67   0
  -3 -22  -4    1.38   21.05   0
  -3 -22  -4   -1.23   23.61   0
  -3  22  -4  -39.13   25.33   0
   4 -23  -4  213.39   26.81   0
  -4  23   4  221.41   20.92   0
   3 -23  -4  150.35   19.79   0
  -3  23   4  210.58   27.18   0
  -2  23   4   16.68   24.68   0
   2  23  -4    1.22   30.22   0
   2 -23  -4   -1.97   22.44   0
   2  23  -4    4.86   29.73   0
   1  23  -4   53.89   16.91   0
  -1  23   4   50.57   24.51   0
   1  23  -4   41.43   24.97   0
   1 -23  -4   64.22   15.71   0
   0  23  -4   16.91   17.21   0
   0  23   4    4.78   16.85   0
   0  23  -4  -12.13   23.16   0
   0 -23  -4   -3.84   17.56   0
  -1 -23  -4  289.05   19.19   0
  -1  23  -4  262.59   23.66   0
   1  23   4  303.70   24.68   0
  -1  23  -4  210.37   24.92   0
  -2  23  -4   30.65   19.71   0
  -2 -23  -4   22.68   20.08   0
  -2  23  -4   13.58   18.79   0
  -4  24   4  103.61   19.96   0
   4 -24  -4   75.39   18.90   0
  -3  24   4   65.39   29.32   0
   3 -24  -4   70.93   19.32   0
   2  24  -4   54.46   28.58   0
  -2  24   4   50.10   24.52   0
   2  24  -4   35.39   30.11   0
   2 -24  -4   21.67   16.00   0
   1  24  -4   21.60   23.24   0
  -1  24   4   19.07   23.70   0
   1 -24  -4   13.24   15.14   0
   1  24  -4    1.18   24.53   0
   0  24  -4  223.23   23.58   0
   0  24   4  219.07   24.53   0
   0 -24  -4  175.15   13.85   0
   0  24  -4  198.94   24.73   0
  -1  24  -4   25.81   26.48   0
  -1  24  -4   45.60   27.77   0
  -1 -24  -4    4.62   20.68   0
  -2  24  -4   29.70   26.58   0
  -2 -24  -4    7.56   24.26   0
  -2  24  -4   26.55   18.11   0
  -3  25   4   15.25   28.63   0
   3 -25  -4   13.15   18.54   0
  -2  25   4   47.86   28.83   0
   2 -25  -4   69.26   25.64   0
   2  25  -4   37.01   31.85   0
   2  25  -4   35.08   40.02   0
   1  25  -4   34.26   27.81   0
   1 -25  -4   25.28   21.65   0
   1  25  -4   39.68   29.08   0
  -1  25   4   33.87   28.58   0
   0  25  -4   19.27   18.66   0
   0  25   4   20.73   27.10   0
   0 -25  -4    4.01   14.66   0
   0  25  -4   25.61   28.18   0
  -1  25  -4    9.48   19.88   0
  -1  25  -4   62.68   26.41   0
  -1 -25  -4   46.60   20.65   0
  -2  25  -4   97.58   27.61   0
  -2 -25  -4   69.84   29.64   0
  -2  25  -4   78.99   31.30   0
  -3  26   4  -17.65   30.50   0
   3 -26  -4   29.74   27.95   0
  -2  26   4   -0.39   28.24   0
   2 -26  -4   18.49   17.53   0
   1  26  -4  152.89   33.75   0
  -1  26   4  161.41   20.32   0
   1  26  -4  164.49   29.13   0
   1 -26  -4  151.89   21.48   0
   0 -26  -4   71.14   15.03   0
   0  26  -4   80.43   28.19   0
   0  26  -4   35.97   26.46   0
   0  26   4   79.22   27.11   0
  -1 -26  -4    3.71   24.34   0
  -1  26  -4  -13.73   27.05   0
  -1  26  -4  -19.95   25.33   0
   2 -27  -4  139.82   24.28   0
  -2  27   4   54.25   27.68   0
   1  27  -4    3.98   25.91   0
   1 -27  -4    2.17   20.57   0
  -1  27   4   30.16   26.36   0
   1  27  -4   19.55   26.84   0
   0  27  -4   74.14   18.16   0
   0  27  -4   54.67   27.47   0
   0 -27  -4   88.08   21.16   0
   0  27   4   80.34   26.55   0
   7   0  -5   43.99   19.67   0
  -7   0   5  -26.15   17.69   0
   6   0  -5   10.95   25.44   0
  -6   0   5  -10.38   22.27   0
   5   0  -5  -14.90   22.54   0
  -5   0   5   -6.57   19.26   0
  -4   0   5   37.79   21.23   0
   4   0  -5    4.15   16.79   0
  -3   0   5    3.27   17.72   0
   3   0  -5    6.85   13.82   0
  -2   0   5    4.01   12.91   0
   2   0  -5   17.26   19.78   0
   1   0  -5   19.14   19.61   0
  -1   0   5   -4.63   13.02   0
   0   0   5    3.84   13.03   0
   0   0  -5  -35.52   19.23   0
  -1   0  -5   -4.65   21.27   0
  -2   0  -5    6.73   15.80   0
  -3   0  -5   22.10   20.57   0
  -4   0  -5  -16.26   16.86   0
  -4   0  -5   25.02   23.10   0
  -5   0  -5    0.18   18.38   0
  -5   0  -5  -17.58   22.20   0
   7  -1  -5    3.28   19.98   0
   7   1  -5   47.43   19.78   0
  -7  -1   5   29.59   17.11   0
  -7   1   5   14.39   17.75   0
   6   1  -5   62.91   25.75   0
   6  -1  -5   57.71   18.34   0
  -6   1   5   81.91   22.55   0
  -6  -1   5   87.36   22.12   0
  -5  -1   5   25.42   18.98   0
   5  -1  -5   -8.01   15.74   0
  -5   1   5  -10.50   19.50   0
   5   1  -5    5.95   15.82   0
  -4   1   5  -36.93   21.53   0
  -4  -1   5   -2.37   14.95   0
   4   1  -5  -50.11   24.17   0
   4  -1  -5   30.12   23.59   0
   3  -1  -5  159.99   14.78   0
  -3   1   5  177.66   13.63   0
   3   1  -5  163.87   20.41   0
  -3  -1   5  151.67   13.41   0
  -2   1   5    2.28   12.96   0
  -2  -1   5    8.25   18.27   0
   2  -1  -5   34.10   19.63   0
   2   1  -5   15.93   14.09   0
  -1  -1   5  -10.47   18.62   0
   1  -1  -5   -9.23   13.86   0
   1   1  -5   -6.89   13.99   0
  -1   1   5   -3.45   18.64   0
   0  -1   5  248.18   14.28   0
   0  -1  -5  248.07   14.56   0
   0   1  -5  257.76   14.59   0
   0   1   5  247.59   14.28   0
  -1  -1  -5   12.18   16.95   0
  -1   1  -5   31.06   16.94   0
  -2   1  -5  423.26   17.68   0
  -2  -1  -5  486.36   23.54   0
  -3  -1  -5   59.30   14.63   0
  -3   1  -5   37.40   20.69   0
  -4  -1  -5   20.85   16.10   0
  -4  -1  -5  -28.20   16.94   0
  -4   1  -5    2.25   16.23   0
  -4   1  -5  -16.89   17.08   0
  -5  -1  -5   27.35   21.83   0
  -5   1  -5   41.34   28.43   0
  -5   1  -5   36.60   22.41   0
  -5  -1  -5   41.33   22.11   0
   7  -2  -5    6.22   20.17   0
   7   2  -5  -17.81   29.09   0
  -7  -2   5   20.37   16.87   0
  -7   2   5    4.88   24.99   0
   6   2  -5    5.07   25.86   0
  -6   2   5   -5.78   22.45   0
   6  -2  -5   30.01   17.70   0
  -6  -2   5   35.78   21.84   0
  -5  -2   5   60.16   13.90   0
   5  -2  -5   84.77   16.20   0
  -5   2   5  100.51   19.78   0
   5   2  -5   83.44   16.36   0
  -4   2   5  745.59   23.45   0
  -4  -2   5  709.58   23.14   0
   4  -2  -5  714.34   19.27   0
   4   2  -5  731.80   19.87   0
   3  -2  -5    5.94   13.89   0
   3   2  -5   -9.87   19.72   0
  -3  -2   5    7.47   20.24   0
  -3   2   5    9.37   12.73   0
  -2   2   5  577.53   15.55   0
  -2  -2   5  614.81   15.53   0
   2  -2  -5  571.30   16.49   0
   2   2  -5  583.11   16.48   0
   1   2  -5   -2.06   13.91   0
   1  -2  -5  -16.76   19.50   0
  -1   2   5    6.19   13.25   0
  -1  -2   5  -12.41   18.51   0
   0  -2  -5   38.68   19.04   0
   0   2  -5    1.39   19.15   0
   0   2   5   10.47   18.53   0
   0  -2   5   21.22   18.23   0
   1   2   5  275.52   17.17   0
  -1  -2  -5  329.81   24.25   0
  -1   2  -5  303.41   17.64   0
  -2  -2  -5  192.67   16.16   0
  -2   2  -5  156.52   16.68   0
  -3  -2  -5  336.84   15.86   0
  -3   2  -5  407.64   21.59   0
  -4   2  -5   11.56   17.17   0
  -4  -2  -5   29.27   23.22   0
  -4  -2  -5   29.95   16.83   0
  -4   2  -5    9.26   23.20   0
  -5  -2  -5  -50.54   28.52   0
  -5   2  -5  -27.61   21.80   0
  -5  -2  -5   -8.53   22.05   0
  -5   2  -5    6.81   22.58   0
   7   3  -5   55.67   28.62   0
   7  -3  -5   28.77   20.10   0
  -7   3   5   25.49   21.18   0
  -7  -3   5   50.33   17.02   0
  -6   3   5   32.37   15.90   0
   6   3  -5   52.48   18.36   0
   6  -3  -5   27.07   17.87   0
  -6  -3   5   48.44   21.82   0
  -5  -3   5  500.15   15.75   0
   5  -3  -5  511.21   23.22   0
  -5   3   5  499.88   21.40   0
   5   3  -5  524.06   18.21   0
  -4  -3   5  164.23   15.31   0
   4  -3  -5  157.57   17.17   0
  -4   3   5  172.38   21.88   0
   4   3  -5  123.78   24.50   0
  -3   3   5 1582.67   21.38   0
  -3  -3   5 1517.94   20.93   0
   3  -3  -5 1525.26   22.25   0
   3   3  -5 1428.46   22.46   0
  -2   3   5  151.77   18.97   0
  -2  -3   5  125.04   13.47   0
   2  -3  -5  104.70   20.07   0
   2   3  -5  133.44   14.51   0
   1  -3  -5  285.91   15.05   0
  -1  -3   5  295.15   14.47   0
  -1   3   5  353.94   14.78   0
   1   3  -5  309.20   15.26   0
   0  -3  -5   24.11   13.47   0
   0   3   5   25.88   18.60   0
   0  -3   5   23.20   12.99   0
   0   3  -5   36.38   19.34   0
  -1  -3  -5   56.00   16.85   0
  -1   3  -5   47.64   17.20   0
   1   3   5   68.23   16.61   0
  -2   3  -5 1135.51   19.74   0
  -2  -3  -5 1204.10   24.95   0
  -3   3  -5   61.28   20.69   0
  -3  -3  -5   16.24   20.22   0
  -4  -3  -5   12.98   23.34   0
  -4   3  -5   68.63   16.78   0
  -4   3  -5   21.07   16.52   0
  -4  -3  -5   16.02   16.55   0
  -5  -3  -5   54.01   21.82   0
  -5   3  -5   29.00   21.97   0
   7   4  -5    6.05   24.67   0
   7  -4  -5   19.18   24.10   0
  -7   4   5   35.27   21.56   0
  -6  -4   5  124.65   15.80   0
   6   4  -5  125.22   18.81   0
   6  -4  -5  162.60   25.31   0
  -6   4   5  123.91   23.11   0
  -5  -4   5   49.75   18.91   0
  -5   4   5   68.39   14.13   0
   5  -4  -5   53.32   15.43   0
   5   4  -5   64.49   16.01   0
  -4   4   5 1845.60   21.08   0
   4  -4  -5 1902.76   22.32   0
  -4  -4   5 1901.08   25.87   0
   4   4  -5 1863.80   23.47   0
   3  -4  -5  582.55   19.38   0
  -3  -4   5  570.87   18.04   0
   3   4  -5  565.78   19.69   0
  -3   4   5  612.74   18.46   0
  -2   4   5  614.84   20.77   0
  -2  -4   5  632.57   15.74   0
   2  -4  -5  657.55   16.46   0
   2   4  -5  598.58   16.82   0
   1  -4  -5   41.95   13.58   0
  -1   4   5   34.31   13.38   0
   1   4  -5   50.03   19.57   0
  -1  -4   5   13.01   12.95   0
   0   4   5  101.16   18.98   0
   0   4  -5  111.82   14.16   0
   0  -4  -5  111.16   13.92   0
   0  -4   5  115.04   18.42   0
   1   4   5 1514.46   21.53   0
  -1  -4  -5 1602.22   21.67   0
  -1   4  -5 1560.79   28.02   0
  -2  -4  -5   34.57   15.42   0
  -2   4  -5  -20.59   16.16   0
  -3  -4  -5  785.48   17.18   0
  -3   4  -5  830.73   17.70   0
  -4   4  -5    2.47   23.25   0
  -4  -4  -5   -5.51   16.26   0
  -4   4  -5   -4.81   24.17   0
  -4  -4  -5   -0.66   16.24   0
  -6  -5   5   -7.94   21.49   0
   6  -5  -5   42.39   17.44   0
  -6   5   5   12.51   16.08   0
   6   5  -5   30.25   25.76   0
  -5  -5   5  877.08   21.81   0
   5  -5  -5  903.49   18.56   0
  -5   5   5  998.56   22.33   0
   5   5  -5  913.94   19.76   0
   4   5  -5  346.99   18.73   0
   4  -5  -5  363.05   24.21   0
  -4  -5   5  406.05   21.65   0
  -4   5   5  373.40   16.70   0
  -3  -5   5 1505.99   21.12   0
  -3   5   5 1488.08   21.67   0
   3   5  -5 1536.97   29.30   0
   3  -5  -5 1614.62   28.56   0
  -2   5   5  385.86   19.87   0
  -2  -5   5  349.31   14.41   0
   2  -5  -5  345.61   15.49   0
   2   5  -5  332.04   20.78   0
   1   5  -5  107.41   19.77   0
  -1  -5   5  104.72   13.23   0
  -1   5   5  108.63   13.74   0
   1  -5  -5  114.53   13.78   0
   0  -5  -5 1074.33   17.83   0
   0   5   5 1099.68   22.19   0
   0   5  -5 1066.26   17.95   0
   0  -5   5 1047.45   21.46   0
  -1  -5  -5   33.67   23.45   0
   1   5   5   20.41   23.48   0
  -1   5  -5   36.66   17.28   0
  -2  -5  -5 2473.74   22.98   0
  -2   5  -5 2582.52   23.49   0
  -3  -5  -5   49.77   22.62   0
  -3   5  -5   28.22   14.73   0
  -4   5  -5  161.24   17.79   0
  -4  -5  -5  199.35   23.38   0
  -4   5  -5   98.97   23.35   0
  -4  -5  -5  122.25   16.87   0
   6  -6  -5   40.80   24.52   0
  -6  -6   5   26.84   15.05   0
   6   6  -5   -7.50   25.85   0
  -6   6   5  -10.90   23.08   0
  -5  -6   5   16.95   16.30   0
   5  -6  -5  -12.46   24.21   0
  -5   6   5    5.12   14.03   0
   5   6  -5   21.94   15.64   0
   4  -6  -5 2384.60   28.63   0
  -4  -6   5 2169.66   26.73   0
   4   6  -5 2199.18   24.77   0
  -4   6   5 2367.34   27.22   0
   3   6  -5  288.39   19.01   0
  -3   6   5  280.95   17.63   0
  -3  -6   5  290.39   16.74   0
   3  -6  -5  339.69   25.37   0
  -2  -6   5 1272.42   18.20   0
  -2   6   5 1260.51   18.34   0
   2  -6  -5 1270.98   18.49   0
   2   6  -5 1195.56   23.63   0
   1   6  -5  206.35   14.51   0
  -1  -6   5  192.71   13.69   0
   1  -6  -5  198.40   19.49   0
  -1   6   5  185.50   14.00   0
   0  -6  -5   14.89   13.34   0
   0   6   5    7.96   18.67   0
   0   6  -5   -3.38   19.43   0
   0  -6   5   -9.01   17.99   0
  -1  -6  -5 3708.92   31.51   0
  -1   6  -5 3571.64   26.81   0
   1   6   5 3787.84   31.99   0
  -2  -6  -5   26.37   14.80   0
  -2   6  -5   18.53   22.66   0
  -3   6  -5  771.90   27.81   0
  -3   6  -5  595.50   19.12   0
  -3  -6  -5  758.56   26.30   0
  -4   6  -5   42.83   17.12   0
  -4   6  -5   44.10   16.19   0
  -4  -6  -5   45.30   16.27   0
  -4  -6  -5   35.78   16.07   0
  -6  -7   5   11.31   14.80   0
   6  -7  -5   36.00   17.29   0
   6   7  -5   59.28   25.71   0
  -6   7   5   34.27   16.01   0
  -5  -7   5  350.06   17.25   0
   5  -7  -5  325.28   19.40   0
  -5   7   5  326.59   25.35   0
   5   7  -5  351.74   28.51   0
   4   7  -5  117.03   17.35   0
  -4  -7   5  127.33   20.24   0
   4  -7  -5   99.57   23.23   0
  -4   7   5  124.33   15.69   0
  -3   7   5 2298.85   28.42   0
   3   7  -5 1991.86   24.55   0
  -3  -7   5 2218.77   27.64   0
   3  -7  -5 2147.98   23.62   0
   2   7  -5  182.58   14.73   0
  -2  -7   5  228.27   18.18   0
   2  -7  -5  225.78   19.96   0
  -2   7   5  186.07   14.00   0
   1   7  -5  179.76   14.54   0
  -1   7   5  204.83   14.36   0
  -1  -7   5  206.91   18.60   0
   1  -7  -5  192.11   19.53   0
   0  -7  -5 3486.02   24.99   0
   0   7  -5 3491.88   28.73   0
   0   7   5 3538.66   28.96   0
  -1  -7  -5   19.64   16.05   0
  -1   7  -5   14.73   17.08   0
   1   7   5   12.56   16.25   0
  -2  -7  -5 2951.00   24.31   0
  -2   7  -5 3099.67   24.63   0
  -3   7  -5   -6.89   18.42   0
  -3   7  -5    8.68   17.04   0
  -3  -7  -5    3.28   17.16   0
  -4   7  -5  194.28   21.01   0
  -4  -7  -5  236.86   25.03   0
  -4   7  -5  171.38   16.42   0
  -4  -7  -5  119.13   16.63   0
  -6  -8   5   68.25   17.49   0
   6   8  -5   84.19   18.31   0
   6  -8  -5   72.93   26.64   0
  -6   8   5   53.89   19.53   0
  -5  -8   5  128.16   16.41   0
   5  -8  -5  132.55   18.56   0
  -5   8   5  136.39   17.64   0
   5   8  -5  141.54   28.43   0
   4  -8  -5 2086.44   27.35   0
  -4  -8   5 1988.66   21.98   0
  -4   8   5 2094.87   26.58   0
   4   8  -5 2050.18   24.32   0
  -3  -8   5  154.14   15.67   0
   3  -8  -5  130.67   17.49   0
   3   8  -5  191.16   24.88   0
  -3   8   5  149.43   16.64   0
  -2   8   5 1550.34   27.64   0
  -2  -8   5 1607.30   21.69   0
   2   8  -5 1512.62   28.69   0
   2  -8  -5 1526.25   21.85   0
   1  -8  -5  456.23   20.35   0
   1   8  -5  476.37   20.79   0
  -1   8   5  460.49   20.45   0
  -1  -8   5  480.16   15.04   0
   0  -8  -5  222.86   17.36   0
   0   8  -5  245.11   18.04   0
   0   8   5  246.65   17.73   0
  -1  -8  -5 2390.07   23.47   0
  -1   8  -5 2524.86   29.25   0
   1   8   5 2452.63   28.92   0
  -2  -8  -5   25.61   14.59   0
  -2   8  -5    2.89   15.98   0
  -3   8  -5 1186.60   28.30   0
  -3   8  -5  917.38   19.98   0
  -3  -8  -5 1145.54   20.49   0
  -4   8  -5  -29.83   28.91   0
  -4  -8  -5   50.23   26.54   0
  -4  -8  -5   20.14   19.05   0
  -4   8  -5    1.78   19.15   0
  -6  -9   5  124.23   17.69   0
   6   9  -5  141.23   31.55   0
   6  -9  -5  149.10   20.99   0
  -6   9   5  119.03   28.12   0
   5   9  -5  825.17   30.08   0
  -5  -9   5  805.27   24.23   0
   5  -9  -5  778.69   26.81   0
  -5   9   5  841.44   20.00   0
   4  -9  -5  463.30   23.30   0
  -4  -9   5  445.61   20.47   0
   4   9  -5  453.54   18.48   0
  -4   9   5  458.20   16.55   0
  -3   9   5 1920.61   22.15   0
  -3  -9   5 1984.39   26.76   0
   3  -9  -5 2020.94   28.05   0
   3   9  -5 1859.61   29.78   0
   2  -9  -5   24.22   17.15   0
  -2  -9   5   55.92   22.10   0
  -2   9   5   37.35   16.74   0
   2   9  -5   22.83   17.31   0
   1   9  -5  814.46   26.00   0
  -1   9   5  794.80   26.05   0
  -1  -9   5  776.49   18.69   0
   1  -9  -5  887.67   25.72   0
   0  -9  -5  729.01   24.61   0
   0   9  -5  719.33   19.49   0
   0   9   5  755.91   25.53   0
   1   9   5   35.20   15.93   0
  -1  -9  -5    5.48   15.54   0
  -1   9  -5   27.58   16.65   0
  -2   9  -5 2481.87   23.06   0
  -2  -9  -5 2350.41   22.66   0
  -3   9  -5   -0.74   16.97   0
  -3  -9  -5    2.09   16.51   0
  -3   9  -5   13.74   17.68   0
  -4  -9  -5  265.94   26.53   0
  -4   9  -5  234.68   20.94   0
  -4  -9  -5  202.23   19.75   0
  -4   9  -5  148.45   19.90   0
  -6 -10   5  161.45   24.28   0
  -6  10   5  233.16   27.84   0
   6 -10  -5  170.87   29.11   0
   6  10  -5  156.82   31.43   0
  -5 -10   5  150.08   15.66   0
   5 -10  -5  197.64   25.08   0
  -5  10   5  136.59   17.53   0
   5  10  -5  170.80   19.83   0
  -4  10   5 1976.25   21.17   0
   4  10  -5 1943.75   29.47   0
   4 -10  -5 1855.85   21.19   0
  -4 -10   5 1885.55   25.47   0
  -3  10   5   10.34   22.29   0
  -3 -10   5   28.27   20.28   0
   3  10  -5   13.84   23.42   0
   3 -10  -5   25.75   15.88   0
   2 -10  -5 1732.22   28.09   0
  -2  10   5 1706.61   27.97   0
  -2 -10   5 1878.85   27.19   0
   2  10  -5 1689.78   29.18   0
   1  10  -5   49.76   16.83   0
  -1 -10   5   63.31   16.02   0
   1 -10  -5   74.28   23.44   0
  -1  10   5   63.70   16.94   0
   0  10  -5  264.01   24.50   0
   0  10   5  304.40   17.49   0
   0 -10  -5  287.40   23.45   0
   1  10   5  985.87   24.71   0
  -1  10  -5  969.90   25.30   0
  -1 -10  -5  955.97   24.02   0
  -2 -10  -5  161.27   20.44   0
  -2  10  -5  129.93   22.16   0
  -3  10  -5  857.17   25.60   0
  -3  10  -5 1169.72   27.53   0
  -3 -10  -5 1049.34   25.80   0
  -4 -10  -5   55.23   27.06   0
  -4 -10  -5  105.40   26.12   0
  -4  10  -5   85.20   28.46   0
  -4  10  -5   69.74   27.22   0
   6 -11  -5  238.34   20.78   0
  -6 -11   5  294.78   17.16   0
   6  11  -5  286.85   32.02   0
  -6  11   5  252.10   28.72   0
  -5 -11   5  455.88   22.69   0
   5  11  -5  490.44   28.64   0
   5 -11  -5  426.05   25.94   0
  -5  11   5  487.87   25.23   0
   4 -11  -5  220.58   16.16   0
   4  11  -5  230.24   17.07   0
  -4 -11   5  233.17   14.22   0
  -4  11   5  234.39   15.67   0
  -3  11   5  895.35   18.93   0
   3 -11  -5  864.51   24.56   0
   3  11  -5  873.01   26.32   0
  -3 -11   5  894.77   22.78   0
  -2  11   5   23.90   16.10   0
   2 -11  -5    7.78   22.78   0
  -2 -11   5    7.71   21.19   0
   2  11  -5    4.66   23.55   0
  -1  11   5  429.74   17.83   0
  -1 -11   5  469.47   23.06   0
   1  11  -5  380.85   18.14   0
   1 -11  -5  409.49   17.64   0
   0  11   5  668.59   25.03   0
   0  11  -5  591.37   18.92   0
   0 -11  -5  634.68   18.14   0
  -1 -11  -5  416.48   16.56   0
  -1  11  -5  410.50   17.45   0
   1  11   5  409.47   17.20   0
  -2 -11  -5 1915.01   21.51   0
  -2  11  -5 2142.38   21.91   0
  -3  11  -5   23.34   24.57   0
  -3 -11  -5    9.34   22.41   0
  -3  11  -5    1.32   23.26   0
  -4  11  -5  245.78   28.64   0
  -4  11  -5  205.68   27.78   0
  -4 -11  -5  216.73   27.43   0
  -4 -11  -5  264.55   26.18   0
   6  12  -5  119.04   22.08   0
  -6 -12   5   79.84   20.16   0
   6 -12  -5   54.65   19.80   0
  -6  12   5   57.46   27.77   0
  -5  12   5  134.91   24.07   0
  -5 -12   5  157.44   20.81   0
   5 -12  -5  108.93   24.60   0
   5  12  -5  127.33   27.10   0
  -4 -12   5  956.69   21.76   0
   4  12  -5  925.75   26.19   0
  -4  12   5  975.14   17.86   0
   4 -12  -5  955.66   18.03   0
  -3  12   5   -3.32   15.33   0
  -3 -12   5   -1.87   19.26   0
   3  12  -5    9.74   22.79   0
   3 -12  -5   32.60   14.97   0
   2  12  -5  505.11   18.49   0
   2 -12  -5  560.14   17.57   0
  -2 -12   5  600.41   22.52   0
  -2  12   5  573.29   17.73   0
  -1  12   5  180.22   23.47   0
   1 -12  -5  209.66   16.46   0
   1  12  -5  164.99   23.47   0
   0  12  -5  282.35   17.16   0
   0  12   5  302.28   17.23   0
   0 -12  -5  319.55   22.30   0
   1  12   5 1278.12   20.60   0
  -1  12  -5 1357.93   19.92   0
  -1 -12  -5 1320.97   24.70   0
  -2  12  -5   32.31   14.63   0
  -2 -12  -5   25.86   19.04   0
  -3 -12  -5  407.58   23.40   0
  -3  12  -5  360.45   17.59   0
  -3  12  -5  436.44   18.51   0
  -4  12  -5  130.72   19.70   0
  -4 -12  -5  182.54   18.55   0
  -4 -12  -5  177.88   19.39   0
  -4  12  -5  162.71   27.94   0
   6 -13  -5  208.95   19.91   0
   6  13  -5  215.21   31.11   0
  -6 -13   5  199.44   20.54   0
  -6  13   5  232.01   27.54   0
  -5  13   5  136.25   16.90   0
  -5 -13   5  119.51   12.98   0
   5 -13  -5  116.02   24.16   0
   5  13  -5  136.86   18.96   0
  -4 -13   5   88.71   22.12   0
   4  13  -5   83.95   27.54   0
  -4  13   5  109.16   17.98   0
   4 -13  -5   63.88   18.31   0
  -3  13   5  597.80   17.68   0
   3 -13  -5  616.70   22.50   0
  -3 -13   5  543.80   16.19   0
   3  13  -5  545.29   19.02   0
   2  13  -5   17.59   15.54   0
  -2  13   5   -6.43   15.58   0
   2 -13  -5   -4.77   15.18   0
  -2 -13   5    4.70   19.85   0
   1  13  -5  461.13   24.07   0
   1 -13  -5  511.79   17.30   0
  -1  13   5  513.72   23.88   0
   0  13  -5  778.28   18.24   0
   0  13   5  775.68   18.87   0
   0 -13  -5  751.42   17.88   0
  -1 -13  -5  391.41   21.30   0
  -1  13  -5  420.50   16.82   0
   1  13   5  382.48   16.77   0
  -2  13  -5  274.22   17.88   0
  -2  13  -5  358.12   18.91   0
  -2 -13  -5  310.55   17.54   0
  -3  13  -5  103.22   16.96   0
  -3 -13  -5   69.34   15.49   0
  -3  13  -5   54.24   16.41   0
  -4 -13  -5   63.23   24.38   0
  -4  13  -5   73.29   19.11   0
  -4  13  -5   82.71   18.79   0
  -4 -13  -5   88.60   25.76   0
   6  14  -5   43.47   30.02   0
  -6  14   5   70.00   26.83   0
  -6 -14   5   60.59   13.91   0
   6 -14  -5   60.51   26.80   0
   5 -14  -5  134.60   23.67   0
   5  14  -5  123.69   26.01   0
  -5 -14   5  119.83   16.82   0
  -5  14   5   80.56   17.25   0
  -4 -14   5  401.94   21.57   0
  -4  14   5  364.31   18.91   0
   4 -14  -5  391.29   25.38   0
   4  14  -5  368.14   28.30   0
  -3  14   5   28.18   14.89   0
  -3 -14   5   27.87   18.45   0
   3 -14  -5   30.43   14.62   0
   3  14  -5   41.70   21.92   0
   2 -14  -5  607.15   17.26   0
  -2 -14   5  624.69   17.36   0
  -2  14   5  598.36   18.08   0
   2  14  -5  589.60   24.45   0
   1  14  -5  370.93   22.97   0
   1 -14  -5  375.18   22.11   0
  -1  14   5  360.51   17.28   0
   0  14  -5   74.49   21.50   0
   0  14   5   60.66   15.78   0
   0 -14  -5   65.71   20.54   0
   1  14   5  -11.21   14.63   0
  -1  14  -5    6.47   20.92   0
  -1 -14  -5   13.19   13.54   0
  -2  14  -5   66.40   17.77   0
  -2 -14  -5   79.27   15.97   0
  -2  14  -5   92.06   23.59   0
  -3 -14  -5   -5.59   20.83   0
  -3  14  -5  -10.53   22.93   0
  -3  14  -5   34.36   16.26   0
  -4  14  -5  102.32   18.60   0
  -4 -14  -5   82.90   26.49   0
  -4  14  -5   90.15   19.32   0
  -4 -14  -5  103.53   28.42   0
  -5 -15   5    8.85   17.77   0
   5  15  -5  -10.51   18.03   0
  -5  15   5  -15.36   16.55   0
   5 -15  -5    8.97   25.76   0
   4  15  -5  167.12   27.40   0
  -4 -15   5  163.23   17.86   0
   4 -15  -5  163.20   17.61   0
  -4  15   5  148.97   18.10   0
  -3  15   5  -10.76   14.62   0
   3 -15  -5   19.88   13.98   0
  -3 -15   5  -15.80   17.68   0
   3  15  -5   -8.54   14.93   0
  -2  15   5  225.67   16.29   0
   2 -15  -5  239.52   15.62   0
   2  15  -5  257.80   22.48   0
   1  15  -5  427.98   23.10   0
  -1  15   5  474.63   17.42   0
   1 -15  -5  463.15   16.50   0
   0  15  -5  197.77   21.56   0
   0  15   5  196.27   15.89   0
   0 -15  -5  144.50   20.71   0
  -1  15  -5    7.33   20.37   0
   1  15   5   -5.34   14.11   0
  -1 -15  -5  -10.25   12.90   0
  -2  15  -5   26.53   17.24   0
  -2  15  -5  -15.53   16.71   0
  -2 -15  -5    0.40   15.85   0
  -3 -15  -5   46.14   25.34   0
  -3  15  -5   52.08   19.86   0
  -3  15  -5  102.16   19.70   0
  -5  16   5   -3.93   27.83   0
  -5 -16   5   34.81   19.37   0
   5  16  -5   58.69   30.97   0
   5 -16  -5   79.89   27.24   0
  -4 -16   5   43.28   16.73   0
  -4  16   5   19.39   17.48   0
   4  16  -5   50.83   26.54   0
   4 -16  -5   17.56   17.00   0
   3 -16  -5  194.39   25.33   0
  -3 -16   5  260.81   21.62   0
   3  16  -5  222.60   24.98   0
  -3  16   5  260.50   23.91   0
   2 -16  -5  142.11   14.84   0
  -2  16   5  134.25   15.60   0
   2  16  -5  127.94   15.71   0
   1 -16  -5  347.44   15.88   0
  -1  16   5  354.58   22.64   0
   1  16  -5  393.32   22.12   0
   0  16  -5   76.81   14.76   0
   0  16   5   75.46   15.07   0
   0 -16  -5   68.62   14.07   0
  -1  16  -5   43.56   17.86   0
   1  16   5   34.68   24.96   0
  -1 -16  -5   50.12   16.41   0
  -2 -16  -5  394.26   17.22   0
  -2  16  -5  421.42   18.53   0
  -2  16  -5  337.74   17.80   0
  -3  16  -5  -43.78   19.21   0
  -3  16  -5    7.60   19.07   0
  -3 -16  -5   -2.04   24.05   0
  -5  17   5   99.46   28.31   0
   5  17  -5  127.82   31.09   0
  -5 -17   5  125.90   20.17   0
   5 -17  -5  126.65   27.27   0
  -4  17   5   33.89   24.30   0
  -4 -17   5   42.82   16.73   0
   4  17  -5   47.06   26.16   0
   4 -17  -5   58.24   23.27   0
  -3  17   5  195.86   26.13   0
   3  17  -5  232.38   26.96   0
   3 -17  -5  180.26   17.85   0
  -3 -17   5  209.38   18.30   0
   2  17  -5  407.85   22.78   0
  -2  17   5  458.70   16.96   0
   2 -17  -5  471.21   15.88   0
   1  17  -5  129.18   20.83   0
  -1  17   5  100.05   21.10   0
   1 -17  -5  141.64   19.86   0
   0 -17  -5    8.35   13.24   0
   0  17  -5   21.35   14.38   0
   0  17   5    0.78   20.34   0
   1  17   5    7.40   24.69   0
  -1  17  -5   40.10   17.30   0
  -1  17  -5  -37.60   23.99   0
  -1 -17  -5   30.74   15.92   0
  -2  17  -5    1.42   22.93   0
  -2 -17  -5   12.83   21.00   0
  -2  17  -5   38.63   16.34   0
  -3 -17  -5   88.57   15.41   0
  -3  17  -5   61.79   27.30   0
  -3  17  -5   86.96   27.10   0
   5  18  -5   -0.38   29.41   0
  -5  18   5  -39.39   19.34   0
   5 -18  -5  -39.64   18.63   0
  -5 -18   5    7.39   18.88   0
   4  18  -5  216.17   26.99   0
   4 -18  -5  199.85   16.86   0
  -4 -18   5  207.28   18.00   0
  -4  18   5  223.73   17.91   0
   3  18  -5  449.91   28.07   0
  -3  18   5  480.24   19.92   0
   3 -18  -5  508.06   18.68   0
   2 -18  -5   77.02   24.10   0
  -2  18   5  -22.20   25.97   0
   2  18  -5   28.32   18.01   0
   1 -18  -5   38.10   16.93   0
  -1  18   5   70.33   17.99   0
   1  18  -5   64.88   14.41   0
   0  18  -5   -1.31   25.08   0
   0 -18  -5   57.92   22.63   0
   0  18   5   11.00   25.02   0
   1  18   5   51.33   17.57   0
  -1  18  -5   70.32   23.64   0
  -1  18  -5   44.56   24.32   0
  -1 -18  -5   71.09   22.26   0
  -2  18  -5  102.63   23.23   0
  -2  18  -5   87.56   23.02   0
  -2 -18  -5  114.55   19.52   0
  -3  18  -5    2.51   19.44   0
  -3  18  -5   20.59   26.32   0
  -3 -18  -5   53.21   20.20   0
  -5  19   5  108.75   27.18   0
   5  19  -5  103.04   35.39   0
  -5 -19   5   96.00   24.15   0
   5 -19  -5   74.96   18.92   0
   4  19  -5   -0.83   30.66   0
   4 -19  -5   46.20   26.94   0
  -4  19   5   21.84   28.61   0
   3 -19  -5  384.84   24.33   0
   3  19  -5  375.18   27.39   0
  -3  19   5  429.97   26.33   0
   2 -19  -5  134.32   23.65   0
   2  19  -5   89.84   17.96   0
  -2  19   5   94.24   18.08   0
   1  19  -5    9.16   24.33   0
   1 -19  -5   28.38   22.96   0
  -1  19   5   12.12   24.95   0
   0  19   5   -0.01   17.39   0
   0  19  -5   -8.32   24.15   0
   0 -19  -5   19.02   22.27   0
   1  19   5   65.29   24.13   0
  -1  19  -5   55.42   23.40   0
  -1 -19  -5   79.06   21.56   0
  -1  19  -5   65.63   23.75   0
  -2  19  -5   95.92   27.88   0
  -2  19  -5  169.65   27.39   0
  -2 -19  -5  153.28   21.16   0
  -3 -19  -5   89.26   15.01   0
  -3  19  -5   39.99   18.64   0
  -3  19  -5  118.91   18.35   0
   4 -20  -5   54.12   18.70   0
   4  20  -5   41.24   29.75   0
  -4  20   5   16.89   20.08   0
  -3  20   5  198.21   18.08   0
   3  20  -5  190.07   26.28   0
   3 -20  -5  188.47   23.19   0
   2 -20  -5  103.60   22.81   0
  -2  20   5   50.35   24.65   0
   2  20  -5   48.29   17.43   0
   1  20  -5  -19.19   23.97   0
  -1  20   5   20.58   17.24   0
   1 -20  -5   12.80   22.50   0
   0  20  -5   -7.89   23.31   0
   0 -20  -5   27.65   21.72   0
   0  20   5  -14.52   24.02   0
   0  20  -5  -30.64   16.64   0
  -1  20  -5  710.31   19.76   0
  -1 -20  -5  819.70   19.04   0
   1  20   5  941.36   27.42   0
  -1  20  -5  864.78   20.23   0
  -2  20  -5   35.27   19.00   0
  -2  20  -5   30.27   18.57   0
  -2 -20  -5   31.17   14.50   0
  -4  21   5   -8.08   27.93   0
   4 -21  -5    1.29   25.94   0
   4  21  -5  -12.24   35.53   0
  -3  21   5  359.28   27.69   0
   3  21  -5  300.93   26.70   0
   3 -21  -5  330.81   25.42   0
  -2  21   5   91.08   17.62   0
   2  21  -5   90.55   24.55   0
   2 -21  -5   82.26   16.45   0
   1  21  -5    3.41   16.64   0
  -1  21   5   -4.25   24.28   0
   1 -21  -5    2.14   15.60   0
   1  21  -5    5.60   16.26   0
   0 -21  -5  105.61   22.22   0
   0  21   5  155.27   24.50   0
   0  21  -5  143.98   23.60   0
   0  21  -5   87.04   16.91   0
  -1  21  -5   31.69   25.09   0
   1  21   5   44.02   25.86   0
  -1  21  -5   67.34   19.49   0
  -1 -21  -5   49.24   20.88   0
  -2  21  -5  328.16   27.23   0
  -2 -21  -5  347.72   16.87   0
  -2  21  -5  296.25   20.44   0
  -4  22   5  104.51   20.40   0
   4 -22  -5  115.67   18.88   0
   4  22  -5  142.96   31.83   0
   3  22  -5  109.01   29.59   0
   3 -22  -5  123.26   18.88   0
  -3  22   5  131.67   20.85   0
  -2  22   5   72.92   17.67   0
   2 -22  -5   66.62   16.25   0
   2  22  -5   71.41   24.02   0
   1  22  -5    0.54   16.22   0
   1 -22  -5   -5.72   21.45   0
   1  22  -5   -7.61   22.90   0
  -1  22   5  -18.26   16.63   0
   0  22  -5    1.10   16.14   0
   0  22   5   14.21   23.32   0
   0 -22  -5   24.54   14.17   0
   0  22  -5    2.55   22.53   0
  -1 -22  -5  368.19   22.30   0
   1  22   5  423.01   28.83   0
  -1  22  -5  355.37   28.37   0
  -1  22  -5  310.41   20.40   0
  -2  22  -5   -4.87   17.69   0
  -2 -22  -5   14.25   19.53   0
  -2  22  -5    0.65   18.42   0
  -3  23   5  321.64   21.72   0
   3 -23  -5  261.02   19.82   0
   3  23  -5  303.22   31.43   0
   3  23  -5  235.71   34.71   0
   2  23  -5   27.55   27.50   0
   2 -23  -5   14.30   25.98   0
  -2  23   5   -6.47   28.47   0
   2  23  -5    2.13   27.10   0
   1  23  -5   80.74   27.81   0
  -1  23   5   88.84   20.46   0
   1 -23  -5   79.22   25.87   0
   1  23  -5  106.45   27.95   0
   0  23  -5   79.33   26.73   0
   0 -23  -5   63.77   21.48   0
   0  23  -5   45.00   19.83   0
   0  23   5   75.81   20.27   0
  -1  23  -5    0.09   19.01   0
  -1 -23  -5   -9.96   20.11   0
  -1  23  -5   12.75   17.90   0
   1  23   5    6.70   26.79   0
   3  24  -5   24.56   33.01   0
   3  24  -5   41.45   36.81   0
  -3  24   5   -3.61   19.98   0
   3 -24  -5   21.21   18.23   0
   2  24  -5   55.65   27.88   0
   2 -24  -5   49.23   25.70   0
   2  24  -5   57.73   27.35   0
  -2  24   5   21.32   28.35   0
   1  24  -5  127.50   27.93   0
   1  24  -5  139.72   28.13   0
   1 -24  -5  133.84   18.52   0
  -1  24   5  167.98   20.55   0
   0  24  -5   52.85   25.87   0
   0  24  -5   32.06   19.22   0
   0 -24  -5   10.59   21.16   0
   0  24   5   39.41   27.10   0
  -1 -24  -5  187.99   21.32   0
  -1  24  -5  175.82   26.87   0
  -1  24  -5  186.61   26.22   0
   2 -25  -5   45.78   17.50   0
   2  25  -5   33.20   26.93   0
  -2  25   5   65.75   26.95   0
   2  25  -5   23.94   26.92   0
   1  25  -5   71.88   19.02   0
  -1  25   5   64.43   19.79   0
   1 -25  -5   76.77   16.04   0
   1  25  -5   58.57   19.63   0
   0  25  -5   61.23   25.69   0
   0  25  -5   52.00   19.11   0
   0  25   5   90.67   26.14   0
   0 -25  -5   63.82   15.18   0
   1  26  -5   33.35   30.24   0
  -6   0   6  743.16   28.37   0
   6   0  -6  694.46   23.03   0
   5   0  -6  415.19   19.98   0
  -5   0   6  458.16   17.97   0
   4   0  -6  789.43   18.37   0
  -4   0   6  861.18   16.85   0
  -3   0   6  124.63   20.67   0
   3   0  -6  155.07   22.78   0
  -2   0   6   83.65   15.44   0
   2   0  -6   70.80   16.35   0
   1   0  -6 2407.14   28.55   0
  -1   0   6 2386.08   28.20   0
   0   0   6  892.85   23.94   0
   0   0  -6  849.01   24.55   0
  -1   0  -6  999.28   18.47   0
  -2   0  -6  718.73   16.59   0
  -3   0  -6   74.09   17.11   0
  -4   0  -6  217.87   20.13   0
  -4   0  -6  394.45   27.80   0
  -6   1   6  652.56   28.10   0
  -6  -1   6  601.76   27.92   0
   6  -1  -6  637.88   30.38   0
   6   1  -6  620.80   22.80   0
   5  -1  -6 1795.42   29.96   0
  -5  -1   6 1814.19   21.98   0
   5   1  -6 1776.67   24.19   0
  -5   1   6 1808.56   22.25   0
  -4   1   6  198.12   14.80   0
   4   1  -6  191.70   22.32   0
   4  -1  -6  233.37   16.25   0
  -4  -1   6  233.16   19.97   0
   3   1  -6    7.09   15.76   0
  -3  -1   6    9.42   14.39   0
  -3   1   6  -20.42   20.58   0
   3  -1  -6   34.63   22.24   0
   2   1  -6  534.55   18.07   0
  -2  -1   6  614.41   17.25   0
   2  -1  -6  557.45   18.22   0
  -2   1   6  615.44   23.24   0
   1   1  -6 1515.54   27.16   0
   1  -1  -6 1503.12   21.10   0
  -1  -1   6 1727.15   26.27   0
  -1   1   6 1543.91   20.95   0
   0  -1   6 2437.24   27.48   0
   0  -1  -6 2244.16   22.81   0
   0   1  -6 2352.64   22.85   0
   0   1   6 2338.32   27.43   0
  -1  -1  -6 1192.14   24.23   0
  -1   1  -6 1185.35   19.05   0
  -2  -1  -6  105.37   19.97   0
  -2   1  -6  100.05   14.44   0
  -3   1  -6   84.90   16.96   0
  -3  -1  -6   79.87   16.53   0
  -4  -1  -6  321.38   19.69   0
  -4   1  -6  342.08   26.93   0
  -4  -1  -6  419.18   27.83   0
  -4   1  -6  466.15   28.37   0
  -6   2   6  331.60   27.36   0
   6  -2  -6  312.07   21.32   0
   6   2  -6  313.17   21.58   0
  -6  -2   6  322.04   26.14   0
  -5   2   6  351.22   17.76   0
   5  -2  -6  351.57   19.78   0
  -5  -2   6  318.97   17.58   0
   5   2  -6  316.64   27.06   0
  -4   2   6  646.98   16.33   0
  -4  -2   6  648.81   16.13   0
   4  -2  -6  638.85   23.26   0
   4   2  -6  590.25   17.89   0
   3  -2  -6  426.90   23.16   0
  -3   2   6  398.72   21.65   0
  -3  -2   6  422.64   21.38   0
   3   2  -6  374.61   17.24   0
   2   2  -6   47.84   16.35   0
   2  -2  -6   26.24   16.16   0
  -2  -2   6   63.70   21.45   0
  -2   2   6   24.24   21.57   0
   1  -2  -6 1401.88   20.80   0
   1   2  -6 1439.00   21.00   0
  -1  -2   6 1501.62   20.52   0
  -1   2   6 1478.39   20.80   0
   0  -2  -6 1172.13   19.42   0
   0   2   6 1126.83   19.06   0
   0   2  -6 1085.42   19.64   0
   0  -2   6 1139.31   19.14   0
  -1  -2  -6 1158.83   18.82   0
  -1   2  -6 1196.57   18.69   0
  -2  -2  -6  429.77   20.86   0
  -2   2  -6  438.35   15.78   0
  -3   2  -6  139.90   16.97   0
  -3  -2  -6  134.17   16.84   0
  -4  -2  -6  202.48   27.80   0
  -4  -2  -6  109.38   27.32   0
  -4   2  -6  263.09   20.79   0
  -4   2  -6  200.68   19.86   0
  -6  -3   6   61.87   17.95   0
  -6   3   6   75.30   18.67   0
   6  -3  -6   51.98   20.26   0
   6   3  -6   72.58   20.57   0
  -5   3   6  977.01   19.61   0
   5  -3  -6  978.36   27.93   0
  -5  -3   6 1015.50   24.78   0
   5   3  -6  963.11   28.75   0
   4  -3  -6  313.27   22.45   0
  -4  -3   6  321.85   14.70   0
  -4   3   6  313.62   15.36   0
   4   3  -6  324.44   16.75   0
  -3  -3   6   23.46   14.08   0
   3  -3  -6    7.05   22.13   0
  -3   3   6    4.56   20.82   0
   3   3  -6    6.79   22.32   0
   2   3  -6  311.36   17.15   0
   2  -3  -6  294.12   23.88   0
  -2   3   6  342.53   22.31   0
  -2  -3   6  350.09   16.14   0
  -1  -3   6 3675.86   30.07   0
   1   3  -6 3295.17   25.39   0
   1  -3  -6 3472.72   30.34   0
  -1   3   6 3559.05   25.71   0
   0   3  -6  661.48   17.95   0
   0   3   6  612.99   17.36   0
   0  -3   6  637.74   22.93   0
   0  -3  -6  658.88   23.60   0
  -1   3  -6  692.88   17.43   0
  -1  -3  -6  663.34   16.91   0
  -2  -3  -6  254.50   17.97   0
  -2   3  -6  258.86   15.23   0
  -3  -3  -6   17.14   23.04   0
  -3   3  -6    5.84   16.62   0
  -4   3  -6  102.53   18.69   0
  -4  -3  -6  146.13   19.11   0
  -4   3  -6  166.04   19.71   0
  -4  -3  -6  127.70   18.81   0
  -6   4   6  127.90   19.43   0
  -6  -4   6  151.07   18.71   0
   6  -4  -6  236.93   29.04   0
   6   4  -6  170.66   21.34   0
  -5  -4   6   30.61   16.09   0
   5  -4  -6   30.60   18.27   0
  -5   4   6   78.65   23.12   0
   5   4  -6   85.17   18.65   0
  -4  -4   6  425.55   15.23   0
   4   4  -6  449.52   22.90   0
  -4   4   6  485.91   20.68   0
   4  -4  -6  435.05   16.56   0
  -3  -4   6  303.52   20.80   0
   3  -4  -6  293.93   22.69   0
  -3   4   6  294.20   21.60   0
   3   4  -6  321.87   16.84   0
  -2  -4   6    3.21   14.99   0
   2  -4  -6   20.11   22.67   0
   2   4  -6   15.27   15.97   0
  -2   4   6   39.48   21.56   0
   1   4  -6  229.21   23.74   0
  -1   4   6  208.76   16.69   0
   1  -4  -6  219.41   16.79   0
  -1  -4   6  223.47   16.18   0
   0   4  -6  559.27   17.36   0
   0   4   6  530.71   22.97   0
   0  -4  -6  522.96   17.39   0
   0  -4   6  591.77   16.75   0
   1   4   6  391.35   16.00   0
  -1   4  -6  355.56   16.47   0
  -1  -4  -6  387.44   16.00   0
  -2  -4  -6  222.29   24.98   0
  -2   4  -6  224.13   25.67   0
  -3   4  -6   90.93   23.56   0
  -3  -4  -6   58.69   16.00   0
  -4   4  -6   48.17   26.39   0
  -4  -4  -6  116.50   19.25   0
  -4   4  -6  120.23   19.85   0
  -4  -4  -6  149.76   18.70   0
  -6   5   6   44.53   26.51   0
  -6  -5   6   94.39   25.08   0
   6  -5  -6   82.42   20.26   0
   6   5  -6   92.55   29.53   0
   5   5  -6  613.08   20.95   0
   5  -5  -6  650.83   19.65   0
  -5  -5   6  635.45   23.79   0
  -5   5   6  634.73   18.80   0
   4  -5  -6  133.89   15.41   0
  -4   5   6  166.06   14.33   0
  -4  -5   6  120.70   18.96   0
   4   5  -6  103.29   15.86   0
  -3   5   6   14.75   20.57   0
   3  -5  -6   -7.56   15.53   0
  -3  -5   6   -5.50   19.85   0
   3   5  -6  -50.90   22.46   0
  -2   5   6  214.92   21.85   0
  -2  -5   6  251.70   21.32   0
   2  -5  -6  206.85   16.48   0
   2   5  -6  207.71   22.95   0
  -1  -5   6  241.21   15.81   0
   1   5  -6  216.49   23.25   0
  -1   5   6  227.81   16.47   0
   1  -5  -6  245.31   22.73   0
   0   5  -6  -15.53   21.87   0
   0  -5   6    0.55   20.72   0
   0   5   6   35.91   21.11   0
   0  -5  -6   -1.42   21.31   0
   1   5   6  204.11   21.29   0
  -1  -5  -6  223.08   21.04   0
  -1   5  -6  255.29   21.95   0
  -2  -5  -6   -9.16   16.94   0
  -2   5  -6   39.44   24.76   0
  -3   5  -6   16.91   16.44   0
  -3  -5  -6   27.34   22.16   0
  -4  -5  -6  295.55   26.46   0
  -4  -5  -6  170.71   26.88   0
  -4   5  -6  266.89   19.24   0
  -4   5  -6  253.53   28.17   0
  -6  -6   6   30.57   17.58   0
   6  -6  -6   -7.05   28.46   0
   6   6  -6   80.52   29.63   0
  -6   6   6   43.53   18.61   0
  -5  -6   6   28.29   15.36   0
   5  -6  -6   79.33   25.11   0
   5   6  -6   36.30   18.40   0
  -5   6   6   27.74   23.43   0
  -4   6   6   63.13   14.19   0
  -4  -6   6   30.01   18.68   0
   4   6  -6   55.79   15.29   0
   4  -6  -6   37.52   14.96   0
  -3   6   6  176.75   15.42   0
  -3  -6   6  166.23   14.67   0
   3  -6  -6  162.80   15.96   0
   3   6  -6  185.09   16.29   0
   2   6  -6   15.08   15.66   0
  -2   6   6   20.96   15.24   0
  -2  -6   6   -6.50   20.44   0
   2  -6  -6   26.19   21.97   0
   1   6  -6  109.25   16.33   0
  -1  -6   6  114.66   21.18   0
  -1   6   6   86.69   15.89   0
   1  -6  -6  129.19   15.79   0
   0   6  -6   34.34   21.93   0
   0   6   6   35.61   14.94   0
   0  -6  -6   53.81   14.72   0
  -1   6  -6   70.55   20.79   0
   1   6   6   14.69   14.14   0
  -1  -6  -6   13.15   14.08   0
  -2  -6  -6  258.55   24.22   0
  -2   6  -6  252.27   18.25   0
  -3   6  -6   24.54   16.90   0
  -3  -6  -6   46.83   15.41   0
  -4  -6  -6  148.58   28.49   0
  -4  -6  -6  199.68   21.65   0
  -4   6  -6  187.46   19.62   0
  -4   6  -6  139.69   22.40   0
  -6  -7   6    1.15   17.09   0
  -6   7   6   15.58   18.80   0
   6  -7  -6   10.72   19.82   0
   6   7  -6  -19.66   20.70   0
  -5  -7   6   42.90   15.19   0
   5   7  -6   26.86   25.74   0
  -5   7   6   14.53   16.60   0
   5  -7  -6   77.91   17.21   0
  -4   7   6   24.04   19.59   0
  -4  -7   6   12.25   18.15   0
   4   7  -6   -9.12   14.88   0
   4  -7  -6   -7.38   14.50   0
  -3   7   6  120.61   20.95   0
   3   7  -6  129.08   22.41   0
  -3  -7   6  137.99   14.37   0
   3  -7  -6  126.96   15.52   0
   2   7  -6   15.90   15.90   0
  -2  -7   6   50.75   20.18   0
   2  -7  -6   50.95   15.44   0
  -2   7   6   45.02   15.25   0
   1   7  -6  113.09   16.03   0
  -1  -7   6  124.23   21.08   0
  -1   7   6  118.16   21.93   0
   1  -7  -6  103.16   21.87   0
   0   7   6  129.76   15.47   0
   0   7  -6  132.76   15.66   0
   0  -7  -6  147.31   15.37   0
  -1  -7  -6  152.12   14.77   0
   1   7   6  139.07   14.92   0
  -1   7  -6  157.85   15.29   0
  -2  -7  -6   23.62   16.60   0
  -2   7  -6  -15.09   24.82   0
  -3  -7  -6  100.97   22.24   0
  -3   7  -6   70.43   23.57   0
  -3   7  -6   33.73   16.06   0
  -6   8   6   71.57   26.71   0
  -6  -8   6   62.02   23.82   0
   6  -8  -6   18.59   27.94   0
   6   8  -6   84.33   29.04   0
   5   8  -6   20.50   25.34   0
   5  -8  -6  -14.21   17.27   0
  -5  -8   6   19.81   14.82   0
  -5   8   6  -25.25   23.19   0
  -4  -8   6   67.92   22.64   0
   4  -8  -6   82.95   17.97   0
   4   8  -6  104.93   23.97   0
  -4   8   6  113.02   17.31   0
  -3  -8   6   71.92   19.13   0
  -3   8   6   80.14   14.67   0
   3  -8  -6   74.85   21.22   0
   3   8  -6   56.05   15.53   0
   2   8  -6   53.70   15.51   0
  -2   8   6   59.32   21.22   0
  -2  -8   6   63.16   19.99   0
   2  -8  -6   46.60   21.49   0
  -1  -8   6  175.88   20.78   0
  -1   8   6  187.03   15.75   0
   1   8  -6  161.85   22.22   0
   1  -8  -6  149.67   15.63   0
   0   8  -6   17.66   21.27   0
   0   8   6   22.26   20.77   0
   0  -8  -6   12.58   14.38   0
   1   8   6  -11.61   14.31   0
  -1   8  -6    4.39   20.28   0
  -1  -8  -6    3.52   19.50   0
  -2  -8  -6  223.36   16.86   0
  -2   8  -6  212.99   18.15   0
  -3   8  -6  -26.32   19.21   0
  -3   8  -6   52.86   19.94   0
  -3  -8  -6   14.06   18.69   0
  -6  -9   6    6.54   23.09   0
   6   9  -6    4.51   20.29   0
   6  -9  -6   -4.65   19.69   0
  -6   9   6   14.39   18.62   0
  -5   9   6   97.66   16.64   0
  -5  -9   6   89.91   15.31   0
   5   9  -6   88.97   18.43   0
   5  -9  -6  103.15   17.21   0
   4  -9  -6  156.74   18.06   0
  -4  -9   6  120.31   22.84   0
   4   9  -6  121.00   19.33   0
  -4   9   6  168.25   17.52   0
   3  -9  -6  -18.19   20.74   0
  -3  -9   6   25.09   18.50   0
  -3   9   6   30.60   20.07   0
   3   9  -6   17.60   14.91   0
  -2   9   6   98.32   15.06   0
   2   9  -6  104.87   21.81   0
  -2  -9   6  110.42   20.27   0
   2  -9  -6  122.82   15.14   0
   1   9  -6   17.74   15.18   0
  -1   9   6    7.97   21.32   0
   1  -9  -6   15.91   14.90   0
  -1  -9   6  -11.91   20.09   0
   0  -9  -6   66.78   14.73   0
   0   9   6   63.57   15.00   0
   0   9  -6   78.66   15.19   0
   1   9   6   13.29   19.57   0
  -1   9  -6  -39.57   14.45   0
  -1  -9  -6  -19.37   19.53   0
  -2  -9  -6   99.18   16.56   0
  -2   9  -6  161.31   24.44   0
  -3   9  -6  -14.02   18.90   0
  -3   9  -6   22.53   19.71   0
  -3  -9  -6  -23.02   18.81   0
  -6  10   6  125.59   19.06   0
   6  10  -6  141.46   29.75   0
  -6 -10   6  140.16   17.02   0
   6 -10  -6  202.30   19.54   0
  -5 -10   6   28.27   20.17   0
   5  10  -6  -19.54   25.21   0
  -5  10   6    8.90   16.12   0
   5 -10  -6   28.40   16.43   0
   4 -10  -6  263.21   18.37   0
  -4  10   6  220.30   25.27   0
  -4 -10   6  282.06   16.11   0
   4  10  -6  243.11   19.31   0
   3  10  -6  137.61   15.61   0
   3 -10  -6  148.97   15.01   0
  -3  10   6  143.99   14.98   0
  -3 -10   6  163.64   13.93   0
  -2  10   6  321.16   21.80   0
   2 -10  -6  329.08   21.85   0
   2  10  -6  338.64   16.65   0
  -2 -10   6  350.88   15.30   0
   1  10  -6   36.23   21.44   0
  -1  10   6    5.81   14.79   0
  -1 -10   6    5.30   19.91   0
   1 -10  -6    0.62   14.78   0
   0 -10  -6  132.28   20.38   0
   0  10   6  168.65   20.91   0
   0  10  -6  145.79   21.06   0
   1  10   6  325.88   15.39   0
  -1 -10  -6  337.82   19.95   0
  -1  10  -6  377.13   20.94   0
  -2  10  -6   60.30   17.35   0
  -2 -10  -6   73.50   16.06   0
  -3 -10  -6   -2.00   18.06   0
  -3  10  -6   -6.48   18.66   0
  -3  10  -6  -70.51   27.65   0
   6 -11  -6   39.75   29.60   0
  -6  11   6   61.07   18.55   0
   6  11  -6   -3.86   28.71   0
  -6 -11   6    9.30   24.73   0
  -5 -11   6  221.44   15.40   0
  -5  11   6  238.86   16.96   0
   5 -11  -6  193.58   17.27   0
   5  11  -6  210.76   18.64   0
  -4 -11   6   -8.22   21.32   0
   4  11  -6   -0.51   18.18   0
  -4  11   6   -9.68   17.02   0
   4 -11  -6  -31.86   24.58   0
  -3  11   6   80.16   14.20   0
   3 -11  -6   91.03   20.02   0
   3  11  -6   79.70   14.97   0
  -3 -11   6   65.56   18.45   0
  -2 -11   6   12.38   18.88   0
   2 -11  -6   10.79   14.18   0
  -2  11   6   -0.52   14.47   0
   2  11  -6  -19.38   14.89   0
   1 -11  -6  241.93   15.25   0
  -1  11   6  267.11   21.59   0
   1  11  -6  230.35   21.69   0
   0  11   6  735.65   22.85   0
   0  11  -6  656.49   17.23   0
   0 -11  -6  668.59   21.78   0
  -1 -11  -6   35.14   23.31   0
   1  11   6    4.55   17.33   0
  -1  11  -6    4.08   17.56   0
  -2  11  -6   66.82   16.71   0
  -2 -11  -6   31.58   15.89   0
  -3  11  -6   55.10   19.18   0
  -3 -11  -6    9.97   18.20   0
  -3  11  -6    2.80   18.85   0
  -5  12   6   40.40   27.94   0
   5  12  -6   41.46   30.14   0
  -5 -12   6   70.31   23.59   0
   5 -12  -6    1.44   28.13   0
   4 -12  -6  476.48   25.09   0
   4  12  -6  488.16   26.97   0
  -4 -12   6  456.87   17.10   0
  -4  12   6  455.17   18.91   0
  -3 -12   6   25.31   16.17   0
  -3  12   6   86.80   22.35   0
   3 -12  -6   66.34   17.52   0
   3  12  -6   62.58   14.49   0
   2  12  -6  212.39   15.61   0
  -2  12   6  209.36   15.52   0
   2 -12  -6  277.49   15.06   0
  -2 -12   6  264.60   14.45   0
   1 -12  -6  338.18   15.60   0
  -1  12   6  389.57   21.89   0
   1  12  -6  390.83   16.33   0
   0 -12  -6  685.67   16.60   0
   0  12  -6  694.23   17.17   0
   0  12   6  737.74   17.53   0
  -1 -12  -6  580.40   18.78   0
   1  12   6  609.66   19.50   0
  -1  12  -6  648.79   19.52   0
  -2  12  -6   54.05   23.61   0
  -2 -12  -6  -11.40   22.12   0
  -3  12  -6   22.83   18.69   0
  -3 -12  -6    9.25   17.76   0
  -3  12  -6   54.08   19.17   0
  -5 -13   6  657.53   25.19   0
   5  13  -6  604.15   32.57   0
  -5  13   6  627.86   29.23   0
   5 -13  -6  545.68   28.89   0
   4 -13  -6   14.72   16.37   0
  -4 -13   6   13.53   14.76   0
   4  13  -6    5.02   17.75   0
  -4  13   6  -24.73   16.90   0
  -3 -13   6  180.08   16.48   0
   3  13  -6  157.24   18.87   0
   3 -13  -6  199.92   24.71   0
  -3  13   6  146.07   25.40   0
   2  13  -6  169.09   21.11   0
   2 -13  -6  203.08   20.28   0
  -2  13   6  206.85   15.28   0
  -2 -13   6  237.92   19.30   0
   1  13  -6  296.26   15.41   0
  -1  13   6  291.07   15.89   0
   1 -13  -6  321.02   20.63   0
   0  13  -6  568.44   21.92   0
   0  13   6  524.34   17.04   0
   0 -13  -6  548.43   16.22   0
  -1 -13  -6  216.63   17.35   0
   1  13   6  228.54   24.97   0
  -1  13  -6  246.95   18.23   0
  -2 -13  -6   18.92   21.73   0
  -2  13  -6   14.10   23.47   0
  -3  13  -6  -22.06   25.86   0
  -3 -13  -6   -6.75   24.78   0
  -3  13  -6    1.31   19.01   0
   5  14  -6  187.54   30.49   0
   5 -14  -6  177.96   19.73   0
  -5 -14   6  186.93   20.93   0
  -5  14   6  209.44   19.84   0
   4 -14  -6  411.55   17.99   0
  -4 -14   6  444.01   16.57   0
   4  14  -6  466.11   26.85   0
  -4  14   6  459.36   18.40   0
   3  14  -6  127.48   25.38   0
   3 -14  -6  111.54   17.20   0
  -3 -14   6  159.89   21.57   0
  -3  14   6  141.74   24.62   0
   2  14  -6   62.52   17.74   0
  -2 -14   6   40.00   16.25   0
  -2  14   6   49.46   17.94   0
   2 -14  -6   28.60   24.54   0
   1 -14  -6  594.43   18.89   0
  -1  14   6  551.78   16.66   0
   1  14  -6  540.08   16.42   0
   0  14  -6  725.19   26.68   0
   0  14   6  704.36   20.35   0
   0 -14  -6  717.90   25.80   0
  -1  14  -6  425.58   18.56   0
  -1 -14  -6  411.76   23.82   0
   1  14   6  403.36   18.87   0
  -2 -14  -6   88.84   15.42   0
  -2  14  -6  118.51   25.44   0
  -2  14  -6   79.85   15.99   0
  -3  14  -6   14.71   17.98   0
  -3 -14  -6   12.92   16.77   0
  -3  14  -6   30.54   18.10   0
  -5  15   6  268.83   20.38   0
  -5 -15   6  272.67   20.83   0
   5 -15  -6  259.91   19.81   0
   5  15  -6  293.39   30.30   0
   4 -15  -6   67.43   23.33   0
   4  15  -6  146.95   25.25   0
  -4  15   6  120.05   17.40   0
  -4 -15   6  158.32   18.98   0
  -3 -15   6   35.87   15.13   0
  -3  15   6   62.44   24.17   0
   3 -15  -6   53.98   23.42   0
   3  15  -6   29.67   17.83   0
  -2  15   6  329.45   18.57   0
   2 -15  -6  337.92   17.93   0
   2  15  -6  282.51   19.04   0
   1  15  -6  146.98   18.10   0
  -1  15   6  215.39   18.11   0
   1 -15  -6  203.87   17.24   0
   0 -15  -6 1034.07   26.37   0
   0  15   6 1066.16   21.20   0
   0  15  -6 1055.29   27.06   0
   1  15   6  642.35   19.62   0
  -1  15  -6  688.80   19.10   0
  -1 -15  -6  630.29   18.61   0
  -2 -15  -6  169.06   25.65   0
  -2  15  -6  115.17   26.66   0
  -2  15  -6  145.13   27.64   0
   5 -16  -6  101.66   18.74   0
  -5  16   6  126.94   18.83   0
  -5 -16   6   95.92   19.49   0
   5  16  -6   61.15   21.36   0
   4  16  -6  223.07   30.14   0
  -4 -16   6  194.25   20.88   0
  -4  16   6  247.26   28.65   0
   4 -16  -6  178.41   19.74   0
  -3  16   6   87.78   24.74   0
   3 -16  -6  144.61   17.10   0
  -3 -16   6  124.25   15.62   0
   3  16  -6  182.41   25.02   0
  -2  16   6  274.67   17.85   0
   2  16  -6  243.17   25.11   0
   2 -16  -6  245.92   17.11   0
  -1  16   6  465.31   19.55   0
   1  16  -6  427.79   19.00   0
   1 -16  -6  484.70   18.33   0
   0  16  -6  946.39   26.88   0
   0  16   6  969.55   21.23   0
   0 -16  -6  927.89   20.20   0
   1  16   6  698.41   20.03   0
  -1  16  -6  745.00   18.95   0
  -1 -16  -6  744.42   24.33   0
  -2  16  -6  145.31   19.17   0
  -2 -16  -6  157.92   18.48   0
  -2  16  -6  200.87   26.94   0
  -5  17   6  157.87   23.22   0
   5  17  -6  228.27   34.63   0
   5 -17  -6  161.65   22.08   0
   4  17  -6  204.75   30.16   0
  -4 -17   6  262.35   21.06   0
   4 -17  -6  197.28   19.92   0
  -4  17   6  231.22   28.85   0
   3 -17  -6   34.44   15.99   0
  -3  17   6   -4.49   17.36   0
   3  17  -6   33.25   24.12   0
   2  17  -6  249.53   24.48   0
   2 -17  -6  223.27   16.91   0
  -2  17   6  214.52   18.15   0
  -1  17   6  237.77   25.07   0
   1 -17  -6  215.84   16.73   0
   1  17  -6  224.43   24.73   0
   0  17  -6  444.63   18.34   0
   0 -17  -6  436.36   24.09   0
   0  17   6  472.33   25.46   0
  -1  17  -6  177.02   16.96   0
   1  17   6  232.44   23.85   0
  -1 -17  -6  172.50   22.29   0
  -2 -17  -6   42.25   16.91   0
  -2  17  -6  -20.03   26.25   0
  -2  17  -6   56.47   26.17   0
  -4  18   6  176.95   20.66   0
  -4 -18   6  196.99   21.08   0
   4 -18  -6  143.98   27.18   0
   4  18  -6  182.74   29.93   0
   3  18  -6  257.38   24.98   0
   3 -18  -6  290.56   22.89   0
  -3  18   6  240.65   17.95   0
   2 -18  -6   38.71   15.95   0
  -2  18   6   42.75   23.88   0
   2  18  -6   39.39   23.76   0
  -1  18   6  294.01   25.06   0
   1  18  -6  259.01   17.60   0
   1 -18  -6  252.53   23.13   0
   0 -18  -6  129.53   16.22   0
   0  18  -6  127.56   16.90   0
   0  18   6  111.94   24.21   0
   1  18   6    5.96   19.77   0
  -1  18  -6   -7.12   19.00   0
  -1  18  -6   -6.75   19.45   0
  -1 -18  -6    4.88   17.97   0
  -2  18  -6  202.89   19.12   0
  -2  18  -6  186.91   18.74   0
  -2 -18  -6  227.20   24.74   0
  -4  19   6   66.05   20.18   0
   4 -19  -6   78.30   18.83   0
   4  19  -6  130.35   28.68   0
   3 -19  -6   31.14   18.65   0
   3  19  -6  -15.42   28.60   0
  -3  19   6  -41.87   28.26   0
  -2  19   6  566.90   25.74   0
   2  19  -6  468.38   19.24   0
   2 -19  -6  510.18   17.70   0
   1  19  -6   37.92   16.58   0
  -1  19   6   80.52   16.47   0
   1 -19  -6   46.52   15.76   0
   0  19  -6   26.76   24.85   0
   0  19   6   19.61   16.45   0
   0 -19  -6  -33.43   23.52   0
  -1  19  -6  146.26   26.50   0
  -1  19  -6   85.82   18.94   0
  -1 -19  -6   92.72   17.57   0
   1  19   6  105.57   27.81   0
  -2  19  -6   16.57   21.40   0
   4  20  -6   35.74   30.36   0
  -4  20   6   55.94   29.59   0
   4 -20  -6   34.56   27.95   0
  -3  20   6  244.99   21.07   0
   3  20  -6  244.28   29.36   0
   3 -20  -6  260.99   19.51   0
   2  20  -6   25.67   27.47   0
   2 -20  -6   23.12   18.91   0
  -2  20   6   44.43   20.27   0
   1  20  -6  156.69   19.91   0
  -1  20   6  152.99   28.88   0
   1 -20  -6  151.06   19.08   0
   0  20  -6  126.61   18.90   0
   0  20   6   74.44   27.95   0
   0 -20  -6  113.11   25.19   0
  -1  20  -6   27.32   17.97   0
  -1  20  -6   16.42   18.45   0
   1  20   6    0.63   26.78   0
  -1 -20  -6   -2.71   24.02   0
  -3  21   6  -24.07   27.48   0
   3 -21  -6    6.73   18.16   0
   3  21  -6   -0.12   19.57   0
   2 -21  -6  257.04   26.67   0
   2  21  -6  222.30   27.96   0
  -2  21   6  288.24   28.91   0
   1  21  -6  -24.70   26.92   0
   1 -21  -6   23.48   25.48   0
  -1  21   6  -13.39   19.91   0
   0  21  -6   10.83   18.59   0
   0  21   6   34.52   26.79   0
   0 -21  -6   21.79   16.85   0
   0  21  -6   19.43   26.22   0
  -1  21  -6  207.92   25.82   0
  -1 -21  -6  172.54   17.22   0
  -1  21  -6  236.11   28.53   0
   1  21   6  195.81   19.89   0
   3 -22  -6  228.79   28.85   0
  -3  22   6  257.60   23.87   0
   3  22  -6  266.56   30.77   0
   2 -22  -6   20.33   25.36   0
  -2  22   6  -32.45   27.62   0
   2  22  -6   21.18   18.96   0
   1  22  -6   56.11   26.27   0
   1 -22  -6   46.39   17.71   0
  -1  22   6   59.36   27.19   0
   0  22   6   90.77   19.32   0
   0  22  -6  105.18   18.38   0
   0 -22  -6   89.83   16.91   0
   0  22  -6   39.74   26.20   0
   2 -23  -6  125.31   27.55   0
   2  23  -6   68.91   28.85   0
  -2  23   6  107.84   22.61   0
  -1  23   6   45.64   26.31   0
   1 -23  -6  -11.23   24.27   0
   1  23  -6   30.99   25.39   0
   1  23  -6    4.01   18.13   0
  -6   0   7   15.33   17.00   0
   6   0  -7  -30.48   19.45   0
  -5   0   7   -4.38   21.34   0
   5   0  -7   17.62   23.69   0
   4   0  -7   12.41   24.37   0
  -4   0   7   17.19   15.48   0
   3   0  -7   18.77   14.13   0
  -3   0   7  -28.14   18.56   0
   2   0  -7   -1.99   20.25   0
  -2   0   7   -1.85   13.51   0
   1   0  -7   15.57   14.38   0
  -1   0   7   44.50   13.69   0
   0   0  -7   18.44   19.29   0
   0   0   7   -9.48   13.49   0
  -1   0  -7  -15.72   16.66   0
  -2   0  -7  -14.20   22.38   0
  -3   0  -7    7.53   18.28   0
  -6  -1   7    0.04   16.92   0
  -6   1   7   16.35   17.09   0
   6   1  -7   16.56   19.24   0
   6  -1  -7  -19.80   27.07   0
  -5   1   7    0.23   21.37   0
   5   1  -7    7.03   16.84   0
   5  -1  -7   -0.45   16.78   0
  -5  -1   7    5.35   21.06   0
   4  -1  -7    8.36   17.17   0
  -4  -1   7  -21.23   15.91   0
  -4   1   7    6.48   16.08   0
   4   1  -7   23.09   17.16   0
   3   1  -7   33.69   14.25   0
  -3  -1   7   35.93   13.31   0
  -3   1   7   82.68   18.48   0
   3  -1  -7   26.40   14.36   0
  -2   1   7  176.44   14.48   0
   2  -1  -7  169.74   20.76   0
   2   1  -7  164.15   14.79   0
  -2  -1   7  193.11   14.29   0
   1   1  -7  454.82   16.00   0
   1  -1  -7  454.75   15.82   0
  -1   1   7  470.13   15.60   0
  -1  -1   7  447.95   15.58   0
   0  -1   7   14.94   13.39   0
   0   1  -7  -31.23   19.51   0
   0  -1  -7   10.64   13.63   0
   0   1   7    7.19   13.52   0
  -1   1  -7    5.63   16.54   0
  -1  -1  -7    8.31   16.46   0
  -2   1  -7   31.83   22.36   0
  -2  -1  -7  -28.24   22.28   0
  -3  -1  -7   16.39   18.02   0
  -3   1  -7    1.84   18.19   0
   6   2  -7   16.13   19.51   0
  -6  -2   7  -18.68   16.79   0
   6  -2  -7    9.91   18.59   0
  -6   2   7   40.48   17.36   0
   5   2  -7   35.44   16.62   0
  -5   2   7   53.51   15.27   0
  -5  -2   7   29.39   15.02   0
   5  -2  -7   72.82   23.18   0
   4  -2  -7   11.49   24.46   0
   4   2  -7   13.75   17.24   0
  -4   2   7   12.36   16.05   0
  -4  -2   7   25.37   15.63   0
   3   2  -7    1.59   19.88   0
  -3   2   7    9.90   18.44   0
  -3  -2   7   -9.18   12.96   0
   3  -2  -7  -19.67   19.84   0
   2   2  -7  762.40   17.17   0
  -2   2   7  817.73   16.76   0
  -2  -2   7  765.58   16.32   0
   2  -2  -7  797.33   22.49   0
  -1  -2   7  158.09   20.07   0
   1  -2  -7  189.53   15.03   0
  -1   2   7  230.54   14.73   0
   1   2  -7  190.31   15.24   0
   0  -2   7  116.06   13.88   0
   0  -2  -7   94.93   14.23   0
   0   2   7  113.49   14.06   0
   0   2  -7  104.33   14.24   0
  -1  -2  -7  -10.21   16.45   0
  -1   2  -7    9.56   16.43   0
  -2  -2  -7  110.26   23.00   0
  -2   2  -7   79.04   22.96   0
  -3  -2  -7  148.46   18.86   0
  -3   2  -7  187.33   18.52   0
   6   3  -7   88.32   20.07   0
  -6   3   7   22.98   27.53   0
   6  -3  -7  106.23   19.07   0
  -6  -3   7  110.43   16.80   0
  -5  -3   7   70.00   14.65   0
   5   3  -7   54.28   26.15   0
   5  -3  -7    3.00   16.64   0
  -5   3   7   39.17   18.37   0
   4   3  -7  -14.08   17.06   0
  -4  -3   7  -19.04   21.78   0
   4  -3  -7  -35.01   24.36   0
  -4   3   7   17.79   15.95   0
  -3  -3   7  393.78   21.83   0
  -3   3   7  380.74   17.75   0
   3  -3  -7  347.75   23.25   0
   3   3  -7  408.04   19.30   0
  -2  -3   7  -20.76   19.22   0
   2   3  -7   10.31   14.58   0
   2  -3  -7   18.69   20.21   0
  -2   3   7   -1.94   13.67   0
   1  -3  -7  545.25   21.42   0
  -1   3   7  523.53   15.88   0
   1   3  -7  484.91   21.93   0
  -1  -3   7  539.51   20.74   0
   0   3  -7  -14.20   13.77   0
   0  -3   7  -13.89   13.38   0
   0   3   7   33.15   13.57   0
   0  -3  -7    7.40   13.59   0
  -1  -3  -7    1.00   16.36   0
  -1   3  -7    0.24   17.05   0
  -2   3  -7  162.91   16.33   0
  -2  -3  -7  172.17   16.48   0
  -3  -3  -7   43.56   18.24   0
  -3   3  -7   16.40   18.67   0
  -6   4   7   64.12   20.85   0
   6  -4  -7   76.56   29.52   0
   6   4  -7   74.94   23.65   0
   5  -4  -7  -43.55   26.02   0
   5   4  -7   66.53   28.63   0
  -5   4   7   52.41   18.69   0
  -5  -4   7   78.32   25.05   0
   4   4  -7  158.36   24.96   0
  -4  -4   7  159.26   15.89   0
  -4   4   7  162.75   16.09   0
   4  -4  -7   98.18   17.54   0
   3   4  -7   53.88   25.02   0
   3  -4  -7   18.12   24.57   0
  -3   4   7   54.04   16.52   0
  -3  -4   7   39.21   16.55   0
  -2   4   7  909.61   17.27   0
  -2  -4   7  887.49   17.07   0
   2  -4  -7  920.69   17.59   0
   2   4  -7  867.09   22.76   0
   1   4  -7   39.35   20.13   0
  -1   4   7   51.18   13.97   0
   1  -4  -7   78.42   19.67   0
  -1  -4   7   55.65   13.36   0
   0  -4  -7  135.88   21.91   0
   0   4  -7  130.11   17.77   0
   0   4   7  122.57   14.01   0
  -1   4  -7   65.35   16.81   0
  -1  -4  -7  120.60   22.94   0
  -2   4  -7   11.88   16.15   0
  -2  -4  -7   17.97   15.60   0
  -3  -4  -7  393.27   20.26   0
  -3   4  -7  562.66   27.76   0
   6  -5  -7  294.10   23.54   0
   6   5  -7  335.57   25.11   0
  -6   5   7  302.13   22.47   0
  -5   5   7   52.02   26.36   0
  -5  -5   7   60.87   17.83   0
   5  -5  -7   40.70   19.79   0
   5   5  -7   64.49   20.12   0
  -4   5   7   39.35   22.77   0
   4   5  -7  -11.68   17.67   0
  -4  -5   7   25.32   21.75   0
   4  -5  -7   59.45   16.96   0
  -3  -5   7  777.98   25.08   0
   3   5  -7  739.51   20.28   0
   3  -5  -7  840.70   26.13   0
  -3   5   7  741.35   19.08   0
   2   5  -7   35.35   14.22   0
   2  -5  -7   23.71   14.20   0
  -2   5   7   -9.96   13.92   0
  -2  -5   7   28.59   18.66   0
  -1  -5   7  883.88   21.60   0
   1   5  -7  832.67   17.05   0
  -1   5   7  837.02   21.94   0
   1  -5  -7  823.99   16.85   0
   0  -5  -7    5.63   17.11   0
   0   5  -7    0.54   24.15   0
   0   5   7   -1.42   24.14   0
  -1   5  -7  -12.09   23.84   0
  -1  -5  -7   68.28   16.06   0
  -2   5  -7  238.05   26.27   0
  -2  -5  -7  347.58   25.16   0
  -3  -5  -7   10.55   28.24   0
  -3   5  -7   32.19   18.50   0
  -5   6   7  130.37   18.84   0
   5  -6  -7   67.58   20.52   0
  -5  -6   7  118.33   25.16   0
   5   6  -7  143.34   20.47   0
  -4  -6   7  274.19   16.46   0
   4  -6  -7  269.93   17.49   0
  -4   6   7  279.84   17.02   0
   4   6  -7  282.33   18.06   0
   3  -6  -7   45.26   24.44   0
  -3  -6   7   51.01   15.84   0
   3   6  -7   -2.71   25.07   0
  -3   6   7  -22.73   23.77   0
  -2  -6   7 1361.79   18.13   0
  -2   6   7 1340.18   23.32   0
   2   6  -7 1277.93   18.75   0
   2  -6  -7 1339.66   23.44   0
  -1  -6   7  112.28   13.76   0
   1  -6  -7  130.91   19.68   0
  -1   6   7  106.12   14.46   0
   1   6  -7  119.85   14.51   0
   0  -6  -7  366.61   24.57   0
   0   6  -7  407.76   25.08   0
   0   6   7  370.50   17.80   0
  -1  -6  -7   89.46   22.85   0
  -1   6  -7  103.98   16.70   0
  -2  -6  -7   47.25   19.02   0
  -2   6  -7   20.09   19.55   0
  -3  -6  -7  678.61   23.56   0
  -5  -7   7   29.88   17.30   0
   5  -7  -7   26.16   19.28   0
  -5   7   7   -1.02   26.29   0
   5   7  -7    5.58   20.10   0
  -4   7   7    5.34   22.38   0
   4   7  -7   37.96   24.30   0
   4  -7  -7   -8.87   16.68   0
  -4  -7   7    3.78   15.16   0
   3  -7  -7  627.39   18.96   0
   3   7  -7  654.82   19.46   0
  -3  -7   7  637.35   18.26   0
  -3   7   7  608.48   18.59   0
  -2   7   7  -26.11   17.44   0
  -2  -7   7  -18.04   16.35   0
   2  -7  -7   -0.24   22.17   0
   2   7  -7   -9.29   17.74   0
  -1   7   7 1728.80   20.34   0
  -1  -7   7 1844.60   25.94   0
   1  -7  -7 1703.06   21.97   0
   1   7  -7 1775.94   26.78   0
   0   7   7   70.76   24.15   0
   0  -7  -7   81.54   16.85   0
   0   7  -7   72.48   17.00   0
  -1   7  -7   70.75   16.59   0
  -1  -7  -7   62.91   16.39   0
  -2  -7  -7  459.81   27.59   0
  -2   7  -7  448.16   21.06   0
  -5  -8   7  202.86   18.18   0
   5   8  -7  220.44   29.62   0
   5  -8  -7  140.85   28.44   0
  -5   8   7  253.75   19.28   0
  -4   8   7  205.61   16.66   0
  -4  -8   7  214.23   21.95   0
   4   8  -7  197.95   24.46   0
   4  -8  -7  198.78   17.16   0
   3   8  -7   21.15   17.21   0
  -3  -8   7    1.94   22.05   0
  -3   8   7  -16.16   23.22   0
   3  -8  -7    0.46   16.89   0
  -2  -8   7 1990.09   27.52   0
   2   8  -7 1928.70   29.36   0
  -2   8   7 1998.66   28.64   0
   2  -8  -7 1894.74   22.78   0
   1   8  -7   14.72   17.67   0
  -1  -8   7    0.08   16.57   0
  -1   8   7  -30.01   24.72   0
   1  -8  -7    3.91   23.79   0
   0   8  -7  492.60   25.02   0
   0  -8  -7  469.55   23.98   0
   0   8   7  419.15   18.41   0
  -1   8  -7   68.10   16.57   0
  -1  -8  -7   47.06   22.75   0
  -2   8  -7  236.66   19.98   0
  -2  -8  -7  235.77   19.42   0
  -5   9   7   41.19   18.39   0
   5   9  -7  -17.06   28.63   0
   5  -9  -7   24.87   27.07   0
  -5  -9   7    7.30   16.87   0
   4  -9  -7   72.08   16.79   0
  -4   9   7   87.57   22.88   0
   4   9  -7   81.62   24.20   0
  -4  -9   7   67.04   21.08   0
  -3  -9   7  603.06   23.65   0
   3   9  -7  592.18   26.29   0
   3  -9  -7  555.97   18.65   0
  -3   9   7  577.22   18.57   0
   2  -9  -7   21.32   23.96   0
  -2   9   7   12.89   17.07   0
  -2  -9   7  -23.26   22.95   0
   2   9  -7    9.92   17.48   0
  -1  -9   7 1002.17   19.47   0
   1   9  -7 1017.40   26.88   0
   1  -9  -7  993.08   19.89   0
  -1   9   7 1043.85   20.79   0
   0   9   7   -5.29   23.43   0
   0   9  -7    1.64   16.88   0
   0  -9  -7    5.12   16.26   0
  -1   9  -7   66.16   22.87   0
  -1  -9  -7   31.90   15.68   0
  -2   9  -7  233.96   27.78   0
  -2  -9  -7  165.42   26.58   0
  -5  10   7  284.27   26.85   0
  -5 -10   7  180.29   17.67   0
   5 -10  -7  128.93   19.64   0
   5  10  -7  199.32   20.95   0
   4 -10  -7  375.45   17.32   0
  -4 -10   7  311.35   22.33   0
   4  10  -7  380.60   24.62   0
  -4  10   7  331.60   17.27   0
  -3  10   7   93.45   22.72   0
  -3 -10   7  -14.94   21.71   0
   3  10  -7   57.29   24.30   0
   3 -10  -7   26.40   23.18   0
   2  10  -7  874.74   20.38   0
  -2 -10   7  968.40   24.93   0
  -2  10   7  949.16   26.39   0
   2 -10  -7  934.61   19.54   0
   1 -10  -7    4.20   23.24   0
  -1  10   7   16.69   16.90   0
   1  10  -7   -3.78   24.34   0
   0  10  -7  154.35   17.22   0
   0 -10  -7  165.69   16.43   0
   0  10   7  145.29   17.32   0
   1  10   7  185.55   16.94   0
  -1  10  -7  220.93   16.84   0
  -1 -10  -7  200.32   16.19   0
  -2 -10  -7   38.83   25.43   0
  -2  10  -7   52.28   18.92   0
   5 -11  -7  -17.83   18.78   0
   5  11  -7   24.84   27.98   0
  -5 -11   7    4.96   16.60   0
  -5  11   7   38.69   25.76   0
  -4  11   7    6.05   15.75   0
   4  11  -7    7.71   16.75   0
   4 -11  -7   17.45   16.25   0
  -4 -11   7   24.87   17.46   0
  -3  11   7  485.71   24.88   0
   3 -11  -7  482.39   18.35   0
  -3 -11   7  512.83   17.48   0
   3  11  -7  507.14   25.64   0
  -2 -11   7   38.69   21.99   0
  -2  11   7   34.04   17.07   0
   2  11  -7   38.62   24.09   0
   2 -11  -7   22.11   23.24   0
   1 -11  -7  781.78   19.61   0
  -1  11   7  921.03   26.32   0
   1  11  -7  865.74   19.89   0
   0 -11  -7  151.16   22.80   0
   0  11  -7  136.99   23.75   0
   0  11   7  154.78   17.07   0
  -1 -11  -7  154.97   15.92   0
  -1  11  -7  154.86   22.76   0
   1  11   7  140.72   16.58   0
  -2 -11  -7  172.31   26.00   0
  -2  11  -7  204.15   19.42   0
  -5 -12   7   33.80   23.00   0
   5  12  -7   30.54   28.05   0
  -5  12   7   -0.30   18.90   0
   5 -12  -7   59.38   18.48   0
  -4 -12   7  383.79   25.38   0
   4  12  -7  356.63   21.32   0
  -4  12   7  378.49   20.07   0
   4 -12  -7  314.50   20.17   0
   3  12  -7   19.66   23.72   0
  -3  12   7   23.48   16.16   0
  -3 -12   7   33.22   14.77   0
   3 -12  -7    8.66   16.02   0
   2 -12  -7  681.68   18.69   0
   2  12  -7  624.51   25.64   0
  -2 -12   7  683.34   24.03   0
  -2  12   7  689.03   19.27   0
  -1  12   7  145.15   24.67   0
   1 -12  -7  151.37   16.76   0
   1  12  -7  162.88   17.34   0
   0  12   7  225.48   24.12   0
   0 -12  -7  161.44   22.85   0
   0  12  -7  163.62   17.14   0
  -1 -12  -7  251.62   18.99   0
  -1  12  -7  307.19   27.70   0
   1  12   7  276.20   20.07   0
  -2  12  -7   40.54   25.83   0
  -2 -12  -7   32.23   24.84   0
   5  13  -7  109.32   32.47   0
   5 -13  -7   48.74   21.87   0
  -5  13   7   70.42   22.05   0
  -5 -13   7   51.77   18.94   0
   4  13  -7   27.05   28.51   0
  -4 -13   7   62.74   23.68   0
  -4  13   7   51.72   18.86   0
   4 -13  -7   43.91   26.87   0
   3  13  -7  178.45   23.70   0
  -3  13   7  140.18   16.63   0
  -3 -13   7  129.19   21.06   0
   3 -13  -7  114.29   22.72   0
   2  13  -7    7.91   23.36   0
  -2  13   7   29.00   16.46   0
   2 -13  -7   -7.73   22.66   0
  -2 -13   7    7.19   15.35   0
  -1  13   7  232.68   17.34   0
   1 -13  -7  189.84   16.60   0
   1  13  -7  235.78   16.92   0
   0 -13  -7  196.91   22.63   0
   0  13   7  192.48   23.95   0
   0  13  -7  185.62   17.01   0
   1  13   7  122.02   19.43   0
  -1 -13  -7  121.29   18.63   0
  -1  13  -7   54.29   19.53   0
  -2  13  -7  317.91   28.74   0
  -2 -13  -7  190.46   28.32   0
  -4 -14   7  203.61   24.41   0
   4 -14  -7  231.93   19.71   0
   4  14  -7  200.65   21.19   0
  -4  14   7  242.62   19.52   0
   3 -14  -7   93.22   19.22   0
   3  14  -7   68.54   16.98   0
  -3 -14   7   83.34   17.83   0
  -3  14   7   53.38   16.44   0
   2  14  -7   51.66   23.40   0
  -2  14   7   80.40   16.67   0
   2 -14  -7  123.81   15.75   0
  -1  14   7  113.01   16.99   0
   1  14  -7  110.86   16.88   0
   1 -14  -7  144.24   22.55   0
   0 -14  -7  -15.24   24.05   0
   0  14   7  -10.80   23.05   0
   0  14  -7    3.91   15.78   0
   1  14   7  384.10   20.70   0
  -1 -14  -7  355.99   19.42   0
  -1  14  -7  270.86   20.19   0
  -4  15   7   27.87   19.36   0
  -4 -15   7   32.87   16.49   0
   4  15  -7   37.67   27.56   0
   4 -15  -7   42.62   18.63   0
   3 -15  -7   24.53   26.39   0
  -3 -15   7   10.37   24.25   0
  -3  15   7  -16.97   19.45   0
   3  15  -7  -37.36   27.97   0
   2  15  -7   -9.32   16.14   0
   2 -15  -7   29.00   15.04   0
  -2  15   7  -13.73   16.19   0
   1 -15  -7  -11.53   21.89   0
  -1  15   7  -17.82   16.00   0
   1  15  -7   -8.36   15.97   0
   0  15  -7  149.58   19.39   0
   0  15   7  177.27   28.09   0
   0 -15  -7  177.41   26.26   0
  -1 -15  -7  103.11   18.29   0
   1  15   7  121.54   19.60   0
  -1  15  -7  122.75   18.76   0
  -4  16   7   90.65   19.19   0
   4 -16  -7   68.29   25.89   0
   4  16  -7  130.43   27.40   0
  -4 -16   7   96.65   15.81   0
  -3 -16   7   40.37   23.97   0
   3  16  -7   33.61   27.54   0
   3 -16  -7   21.38   18.85   0
  -3  16   7   85.70   19.59   0
   2  16  -7   28.69   19.51   0
  -2  16   7   54.49   19.81   0
   2 -16  -7   40.47   26.59   0
  -1  16   7   56.26   19.34   0
   1  16  -7   56.35   19.29   0
   1 -16  -7   66.61   25.90   0
   0  16  -7  -15.34   18.83   0
   0  16   7   21.60   19.13   0
   0 -16  -7   -2.67   25.86   0
  -1 -16  -7   61.67   18.05   0
  -1  16  -7   63.24   25.70   0
   3 -17  -7   57.89   26.21   0
   3  17  -7   87.87   27.56   0
  -3  17   7  113.78   19.29   0
  -2  17   7  -12.89   19.61   0
   2 -17  -7  -18.53   26.07   0
   2  17  -7  -27.78   27.07   0
   1 -17  -7    7.11   25.86   0
  -1  17   7   34.90   27.53   0
   1  17  -7    0.41   26.95   0
   0  17   7   58.60   19.24   0
   0  17  -7   32.49   26.10   0
   0 -17  -7   34.65   25.27   0
  -1  17  -7   88.02   30.27   0
  -1 -17  -7   76.64   29.25   0
   3 -18  -7   27.44   25.33   0
   3  18  -7   16.98   18.79   0
  -3  18   7    1.06   26.50   0
   2  18  -7  192.22   19.64   0
  -2  18   7  123.15   27.99   0
   2 -18  -7  133.68   26.42   0
   1 -18  -7   58.29   25.34   0
  -1  18   7   13.68   27.59   0
   1  18  -7   31.85   26.68   0
   0  18  -7   20.58   25.63   0
   0  18   7  -36.64   26.51   0
   0 -18  -7   20.77   17.60   0
   3  19  -7  110.39   23.10   0
   2 -19  -7   -4.51   17.83   0
  -2  19   7    2.45   26.92   0
   2  19  -7   11.68   25.75   0
   1 -19  -7   90.78   25.31   0
   1  19  -7  110.50   18.89   0
  -1  19   7  150.98   19.45   0
   0  19  -7   70.39   20.93   0
   0  19   7   35.69   31.44   0
   2  20  -7  115.99   22.21   0
   5   0  -8  418.73   20.65   0
  -5   0   8  450.20   25.59   0
   4   0  -8  432.19   28.57   0
  -4   0   8  453.68   26.78   0
  -3   0   8  260.51   16.44   0
   3   0  -8  190.21   24.00   0
   2   0  -8  146.31   23.51   0
  -2   0   8  197.23   16.26   0
   1   0  -8   21.97   15.96   0
  -1   0   8   -2.19   22.52   0
   0   0   8  287.07   16.73   0
   0   0  -8  293.16   16.90   0
  -1   0  -8  160.64   19.46   0
   5   1  -8  148.87   26.57   0
  -5  -1   8  137.26   25.15   0
   5  -1  -8  129.93   27.02   0
  -5   1   8  153.77   25.22   0
  -4   1   8  709.13   27.53   0
   4   1  -8  655.54   21.51   0
   4  -1  -8  646.19   21.87   0
  -4  -1   8  699.99   27.59   0
   3   1  -8  264.31   23.51   0
   3  -1  -8  237.13   17.14   0
  -3   1   8  212.68   16.77   0
  -3  -1   8  205.88   16.44   0
   2  -1  -8   97.09   16.87   0
   2   1  -8  141.95   23.24   0
  -2   1   8   76.60   16.36   0
  -2  -1   8  117.81   16.21   0
  -1  -1   8  122.67   22.35   0
   1  -1  -8   84.23   16.61   0
  -1   1   8   89.57   22.57   0
   1   1  -8   72.59   16.61   0
   0   1   8  128.49   15.81   0
   0  -1   8   78.38   15.94   0
   0   1  -8   94.35   16.11   0
   0  -1  -8  114.61   15.78   0
  -1  -1  -8  555.36   20.51   0
  -1   1  -8  490.44   20.79   0
   5   2  -8  162.39   19.38   0
   5  -2  -8  208.47   19.46   0
  -5   2   8  235.47   18.15   0
  -5  -2   8  188.07   24.92   0
  -4   2   8  310.71   19.39   0
   4  -2  -8  311.26   20.36   0
   4   2  -8  314.44   27.99   0
  -4  -2   8  291.90   19.17   0
  -3   2   8  394.98   17.00   0
  -3  -2   8  337.37   16.91   0
   3   2  -8  333.72   17.76   0
   3  -2  -8  341.15   17.62   0
   2  -2  -8  286.23   17.13   0
   2   2  -8  297.22   17.14   0
  -2   2   8  270.68   23.22   0
  -2  -2   8  276.44   23.14   0
  -1   2   8   30.95   22.31   0
   1   2  -8   -1.81   22.82   0
   1  -2  -8   76.55   15.68   0
  -1  -2   8   35.30   22.23   0
   0   2  -8  162.99   16.68   0
   0   2   8  204.09   22.77   0
   0  -2  -8  192.36   16.49   0
  -1  -2  -8   87.36   19.21   0
  -1   2  -8  144.03   26.76   0
  -5  -3   8   83.12   17.26   0
  -5   3   8   47.24   17.89   0
   5   3  -8   71.32   19.18   0
   5  -3  -8  148.19   28.99   0
   4   3  -8  257.48   20.53   0
   4  -3  -8  304.60   27.69   0
  -4   3   8  297.51   19.05   0
  -4  -3   8  338.05   19.21   0
  -3  -3   8  166.97   22.30   0
  -3   3   8  154.98   16.27   0
   3   3  -8  194.12   23.51   0
   3  -3  -8  140.01   16.83   0
  -2   3   8 1098.34   25.36   0
   2   3  -8  840.00   19.84   0
   2  -3  -8  878.07   19.46   0
  -2  -3   8 1039.30   24.62   0
   1  -3  -8   16.42   15.89   0
  -1  -3   8  -16.59   22.21   0
   1   3  -8   19.32   16.15   0
  -1   3   8  -15.56   16.16   0
   0  -3  -8   82.66   16.35   0
   0   3   8  145.01   22.62   0
   0   3  -8   97.24   22.45   0
  -1  -3  -8  611.71   20.82   0
  -1   3  -8  738.96   28.27   0
  -5   4   8   67.84   26.80   0
   5  -4  -8   87.58   18.77   0
  -5  -4   8   60.89   20.43   0
   5   4  -8   67.42   22.59   0
   4  -4  -8  165.26   27.46   0
  -4  -4   8  176.41   25.56   0
   4   4  -8  197.07   19.65   0
  -4   4   8  145.51   18.95   0
   3  -4  -8  229.05   23.24   0
  -3   4   8  237.75   22.70   0
   3   4  -8  258.76   17.31   0
  -3  -4   8  280.24   21.89   0
   2  -4  -8  356.33   17.23   0
  -2   4   8  360.45   17.35   0
  -2  -4   8  317.94   16.97   0
   2   4  -8  365.55   23.85   0
   1   4  -8   90.70   16.61   0
  -1  -4   8  114.32   15.84   0
   1  -4  -8   73.96   16.01   0
  -1   4   8   97.41   16.24   0
   0  -4  -8  104.03   15.88   0
   0   4  -8   73.84   16.22   0
   0   4   8   69.54   16.15   0
  -1  -4  -8   27.35   18.75   0
  -1   4  -8   -0.17   19.08   0
   5  -5  -8   80.25   22.10   0
   5   5  -8  130.26   31.53   0
   4   5  -8   85.76   27.41   0
   4  -5  -8   91.53   19.51   0
  -4  -5   8   68.99   25.20   0
  -4   5   8   41.96   26.31   0
  -3   5   8  162.84   15.74   0
   3   5  -8  156.29   22.98   0
   3  -5  -8  152.10   22.99   0
  -3  -5   8  116.60   15.52   0
   2  -5  -8  141.44   16.58   0
  -2   5   8   97.60   16.54   0
   2   5  -8  106.30   16.66   0
  -2  -5   8  136.10   15.70   0
  -1  -5   8   24.56   15.78   0
   1   5  -8   14.51   22.92   0
   1  -5  -8   47.52   22.30   0
  -1   5   8    9.48   22.35   0
   0   5  -8  102.61   19.63   0
   0  -5  -8  105.51   26.48   0
   0   5   8   91.56   24.81   0
  -1  -5  -8  156.12   26.40   0
  -1   5  -8  105.02   19.57   0
   4  -6  -8   81.34   19.17   0
  -4   6   8   95.69   18.88   0
  -4  -6   8   58.32   18.17   0
   4   6  -8   62.26   19.77   0
  -3  -6   8  -32.78   23.43   0
   3   6  -8   -5.56   16.09   0
   3  -6  -8   -2.53   24.57   0
  -3   6   8   -2.03   15.51   0
  -2   6   8   68.23   22.43   0
   2   6  -8   84.10   22.99   0
  -2  -6   8   42.54   21.61   0
   2  -6  -8   35.82   22.56   0
   1  -6  -8   -6.19   21.94   0
  -1  -6   8  -13.71   21.71   0
   1   6  -8   16.64   16.01   0
  -1   6   8  -11.25   15.89   0
   0   6  -8   19.25   26.89   0
   0   6   8  -41.93   19.76   0
   0  -6  -8   28.27   26.33   0
  -1   6  -8   57.71   25.97   0
  -1  -6  -8   37.62   18.01   0
   4  -7  -8   73.61   18.70   0
  -4   7   8   65.59   25.71   0
   4   7  -8   25.66   18.97   0
  -4  -7   8   28.52   17.32   0
   3   7  -8   30.90   19.64   0
   3  -7  -8   10.91   26.70   0
  -3  -7   8   19.81   17.98   0
  -3   7   8   64.50   26.52   0
  -2  -7   8   86.29   15.36   0
   2   7  -8   72.39   16.47   0
   2  -7  -8  116.27   22.26   0
  -2   7   8  121.91   16.10   0
  -1   7   8   71.55   22.64   0
   1  -7  -8   67.40   15.55   0
   1   7  -8    9.31   22.64   0
  -1  -7   8   45.69   15.26   0
   0   7   8  179.93   27.18   0
   0   7  -8  116.04   19.76   0
   0  -7  -8  157.31   18.73   0
  -1   7  -8   58.35   18.57   0
  -1  -7  -8  -10.68   18.08   0
  -4   8   8    8.94   17.94   0
   4  -8  -8    6.52   18.21   0
  -4  -8   8   23.03   24.13   0
   4   8  -8   12.91   18.95   0
   3  -8  -8   43.50   18.54   0
  -3   8   8   18.70   18.46   0
  -3  -8   8   28.58   24.66   0
   3   8  -8  -12.26   27.16   0
   2  -8  -8   30.63   15.76   0
  -2  -8   8   62.64   21.23   0
  -2   8   8   32.36   24.81   0
   2   8  -8   36.10   16.10   0
   1  -8  -8   39.82   15.49   0
   1   8  -8   39.47   15.93   0
  -1  -8   8   10.01   15.10   0
  -1   8   8   15.68   19.38   0
   0   8  -8   13.85   26.79   0
   0   8   8    7.12   18.70   0
   0  -8  -8   52.59   25.53   0
  -1  -8  -8   34.58   25.16   0
  -1   8  -8   -3.68   25.81   0
  -4  -9   8   57.14   17.20   0
  -4   9   8   39.90   25.71   0
   4   9  -8   30.87   19.27   0
   4  -9  -8   10.17   18.17   0
   3   9  -8  175.94   27.99   0
  -3  -9   8  154.08   25.77   0
  -3   9   8  224.27   19.59   0
   3  -9  -8  200.32   19.52   0
  -2   9   8   45.03   19.58   0
   2  -9  -8   68.56   18.93   0
   2   9  -8   61.92   26.88   0
  -2  -9   8   88.37   25.23   0
   1   9  -8  105.74   27.13   0
   1  -9  -8  122.11   26.02   0
  -1   9   8  192.57   27.12   0
   0   9  -8   -0.20   18.83   0
   0  -9  -8   27.06   18.24   0
   0   9   8   37.25   26.63   0
  -1   9  -8   -9.28   18.22   0
  -1  -9  -8    8.93   17.43   0
   4 -10  -8   48.66   17.97   0
   4  10  -8   35.50   18.91   0
  -4 -10   8   45.10   17.00   0
  -4  10   8   20.61   25.62   0
   3 -10  -8  -18.80   19.01   0
   3  10  -8   46.35   19.45   0
  -3 -10   8   10.82   17.88   0
  -3  10   8   -4.38   26.72   0
   2  10  -8  104.26   19.31   0
  -2 -10   8  139.08   18.00   0
  -2  10   8   97.79   19.60   0
   2 -10  -8  108.43   26.29   0
   1  10  -8   15.14   26.46   0
  -1  10   8   22.46   18.86   0
   1 -10  -8   -0.45   18.55   0
   0  10   8   78.44   26.45   0
   0 -10  -8  -46.42   25.83   0
   0  10  -8   -3.85   18.48   0
  -1  10  -8   34.30   21.42   0
  -1 -10  -8   40.17   29.33   0
  -4  11   8  130.19   21.35   0
   4  11  -8   94.06   18.98   0
   4 -11  -8  102.19   21.51   0
  -4 -11   8  149.88   19.83   0
   3 -11  -8  231.39   26.90   0
  -3 -11   8  331.20   18.49   0
   3  11  -8  212.62   20.61   0
  -3  11   8  256.14   19.81   0
  -2  11   8  -16.40   26.58   0
   2  11  -8   34.99   18.65   0
   2 -11  -8  -14.97   18.17   0
  -2 -11   8  -34.56   18.13   0
   1  11  -8   31.10   19.00   0
  -1  11   8   57.45   19.23   0
   1 -11  -8   19.09   25.83   0
   0  11   8   43.68   18.67   0
   0 -11  -8  -14.41   17.90   0
   0  11  -8   42.42   25.78   0
  -3 -12   8  170.97   17.50   0
   3 -12  -8  166.31   26.07   0
  -3  12   8  162.97   18.95   0
   3  12  -8   97.48   27.68   0
   2 -12  -8   89.11   18.28   0
  -2 -12   8   36.04   24.93   0
  -2  12   8   69.65   27.11   0
   2  12  -8   43.53   18.75   0
   1 -12  -8   -0.29   18.15   0
  -1  12   8   34.02   18.65   0
   1  12  -8  -16.21   18.57   0
   0  12  -8   30.80   25.73   0
   0 -12  -8   25.66   25.03   0
   0  12   8   86.89   18.68   0
  -3 -13   8  291.79   18.69   0
  -3  13   8  370.91   20.00   0
   3  13  -8  351.95   27.34   0
   3 -13  -8  319.41   19.52   0
   2  13  -8  -24.08   18.51   0
  -2  13   8   29.94   18.51   0
   2 -13  -8   -1.77   17.58   0
   1 -13  -8   14.20   17.77   0
   1  13  -8    8.36   18.21   0
  -1  13   8   20.38   26.22   0
   0  13  -8   25.02   27.27   0
   0  13   8   15.02   18.15   0
   0 -13  -8  -21.63   26.95   0
  -3  14   8  191.65   22.06   0
   3  14  -8  194.16   28.94   0
   3 -14  -8  111.03   21.59   0
  -2  14   8   66.77   18.71   0
   2 -14  -8   13.79   18.01   0
   2  14  -8   24.78   18.33   0
   1  14  -8   66.19   17.87   0
   1 -14  -8   13.77   24.47   0
  -1  14   8   69.59   25.65   0
   2 -15  -8   33.83   21.01   0
   2  15  -8   54.51   21.52   0
  -2  15   8   48.37   21.90   0
   1  15  -8  -22.18   21.39   0
   1 -15  -8   22.61   20.34   0
  -3   0   9   -9.26   26.25   0
   3   0  -9   58.41   27.76   0
  -2   0   9   -5.18   17.51   0
   2   0  -9   35.37   24.94   0
  -1   0   9  -17.82   25.00   0
   1   0  -9  -31.44   24.99   0
   3   1  -9  -13.23   18.14   0
  -3   1   9   31.79   20.26   0
   3  -1  -9    9.22   18.01   0
  -3  -1   9  -27.58   26.34   0
  -2   1   9   48.12   24.45   0
  -2  -1   9   -4.54   17.46   0
   2  -1  -9   19.38   25.48   0
   2   1  -9   49.49   17.62   0
   1  -1  -9    8.82   24.83   0
  -1   1   9   12.32   17.60   0
  -1  -1   9   27.99   24.45   0
   1   1  -9    5.73   17.71   0
   3   2  -9    3.37   27.69   0
  -3   2   9   24.13   20.41   0
  -3  -2   9   25.35   26.34   0
   3  -2  -9   13.62   21.37   0
   2  -2  -9   32.36   17.81   0
  -2   2   9  -13.49   24.80   0
   2   2  -9    0.02   25.50   0
  -2  -2   9    1.05   17.43   0
   1   2  -9   13.64   17.74   0
   1  -2  -9   25.03   17.48   0
  -1  -2   9   54.39   24.54   0
  -1   2   9   12.73   17.74   0
  -3  -3   9   53.63   26.39   0
   3   3  -9   86.73   21.24   0
  -3   3   9   69.23   20.47   0
   3  -3  -9   60.58   21.07   0
  -2  -3   9  -22.79   17.32   0
   2  -3  -9    3.49   18.29   0
   2   3  -9   36.04   25.31   0
  -2   3   9   35.61   17.51   0
   1   3  -9  109.30   27.73   0
   1  -3  -9   31.72   18.35   0
  -1   3   9    2.76   28.50   0
  -1  -3   9   83.81   27.03   0
   2  -4  -9    5.00   17.52   0
  -2  -4   9   32.28   24.22   0
  -2   4   9   39.50   17.31   0
   2   4  -9   20.87   17.91   0
  -1  -4   9  106.02   27.04   0
  -1   4   9   14.48   21.74   0
   1   4  -9   71.67   21.33   0
   1  -4  -9   77.89   21.13   0
   2  -5  -9   15.44   17.56   0
  -2   5   9   56.36   27.06   0
   2   5  -9   13.00   28.21   0
  -2  -5   9   32.56   26.62   0
   1  -5  -9  182.41   21.73   0
  -1   5   9  246.59   22.37   0
   1   5  -9  219.13   22.15   0
  -2   6   9  190.52   22.15   0
   2   6  -9  120.09   21.99   0
   2  -6  -9  188.10   21.40   0
  -2  -6   9  203.12   21.01   0
   0   0   0    0.00    0.00   0
;
_shelx_hkl_checksum     38608
_shelx_res_file
;
TITL CuSCN(2,6-dimethylpyrazin) bei 220K in P2(1)/c (D47gTT)
    d47gtt.res
    created by SHELXL-2016/6 at 13:47:44 on 18-Jun-2025
CELL 0.71073 5.6765 23.4382 6.9655 90 104.62 90
ZERR 4 0.0004 0.0014 0.0006 0 0.009 0
LATT 1
SYMM -X,0.5+Y,0.5-Z
SFAC C H Cu N S
UNIT 28 32 4 12 4
L.S. 10
PLAN  1
TEMP -73
CONF
fmap 2 53
acta
MORE -1
BOND $H
HTAB
REM <olex2.extras>
REM <HklSrc "%.\\D47GTT.HKL">
REM </olex2.extras>
WGHT    0.058600
EXTI    0.010416
FVAR       0.87353
CU1   3    0.694756    0.278731    0.520223    11.00000    0.01201    0.03032 =
         0.02457    0.00651    0.00210   -0.00085
N1    4    0.793054    0.438523    0.102501    11.00000    0.03883    0.02555 =
         0.02229    0.00348    0.00389   -0.00068
C1    1    0.598701    0.404414    0.061342    11.00000    0.03508    0.02312 =
         0.02079    0.00164   -0.00284   -0.00003
C2    1    0.567938    0.362290    0.193991    11.00000    0.02761    0.02037 =
         0.02363    0.00084   -0.00115    0.00116
AFIX  43
H2    2    0.423880    0.339862    0.163200    11.00000   -1.20000
AFIX   0
N2    4    0.735387    0.352659    0.362910    11.00000    0.02469    0.01970 =
         0.02000    0.00427   -0.00050   -0.00187
C3    1    0.932677    0.386127    0.401366    11.00000    0.02434    0.02706 =
         0.02179    0.00302   -0.00231   -0.00434
AFIX  43
H3    2    1.057102    0.379901    0.519348    11.00000   -1.20000
AFIX   0
C4    1    0.961070    0.429823    0.273585    11.00000    0.02626    0.02456 =
         0.02456   -0.00168    0.00532   -0.00339
C5    1    0.414017    0.412226   -0.132139    11.00000    0.05734    0.04856 =
         0.03101    0.01437   -0.01700   -0.00838
AFIX 137
H5A   2    0.396766    0.452951   -0.164523    11.00000   -1.50000
H5B   2    0.256982    0.396923   -0.121909    11.00000   -1.50000
H5C   2    0.467254    0.391925   -0.236799    11.00000   -1.50000
AFIX   0
C6    1    1.176498    0.469119    0.321572    11.00000    0.03526    0.03779 =
         0.03782    0.00145    0.00713   -0.01442
AFIX 137
H6A   2    1.226703    0.477786    0.200078    11.00000   -1.50000
H6B   2    1.311239    0.450682    0.417527    11.00000   -1.50000
H6C   2    1.132326    0.504568    0.378469    11.00000   -1.50000
AFIX   0
S1    5    0.881251    0.290303    0.855501    11.00000    0.01390    0.02799 =
         0.01938    0.00068    0.00300    0.00414
C11   1    1.153624    0.259129    0.901778    11.00000    0.01484    0.02616 =
         0.01463   -0.00286    0.00311   -0.00485
N11   4    1.345392    0.238932    0.942829    11.00000    0.01143    0.03923 =
         0.02121   -0.00268    0.00213    0.00199
HKLF 4
REM  CuSCN(2,6-dimethylpyrazin) bei 220K in P2(1)/c (D47gTT)
REM R1 =  0.0361 for    1704 Fo > 4sig(Fo)  and  0.0513 for all    2163 data
REM    112 parameters refined using      0 restraints
END
WGHT      0.0586      0.0000
REM No hydrogen bonds found for HTAB generation
REM Highest difference peak  0.492,  deepest hole -0.616,  1-sigma level  0.099
Q1    1   0.8310  0.2653  0.6808  11.00000  0.05    0.49
;
_shelx_res_checksum     56150
