# Supplementary material for: Synthesis and crystal structure of poly[(2,6-di­methyl­py­ra­zine-κN4)(μ3-thiocyanato-κ3N:S:S)copper(I)]
Source: Acta Crystallogr E Crystallogr Commun. 2026 Feb 24;82(Pt 3):305–8. doi: 10.1107/S2056989026001866 (PMC12961647; doi:10.1107/S2056989026001866)
Supplement: Supplementary file 2 [file e-82-00305-Isup2.hkl]

data_I                                                                          
_shelx_title ' CuSCN(2,6-dimethylpyrazin) bei 220K in P2(1)/c (D47gTT)'         
_shelx_refln_list_code          4                                               
_shelx_F_calc_maximum      112.15                                               
_exptl_crystal_F_000       464.00                                               
_reflns_d_resolution_high  0.7563                                               
                                                                                
loop_                                                                           
 _space_group_symop_operation_xyz                                               
 'x, y, z'                                                                      
 '-x, y+1/2, -z+1/2'                                                            
 '-x, -y, -z'                                                                   
 'x, -y-1/2, z-1/2'                                                             
                                                                                
_cell_length_a     5.6765                                                       
_cell_length_b    23.4382                                                       
_cell_length_c     6.9655                                                       
_cell_angle_alpha  90.000                                                       
_cell_angle_beta  104.620                                                       
_cell_angle_gamma  90.000                                                       
                                                                                
_shelx_F_squared_multiplier     1.000                                           
                                                                                
loop_                                                                           
 _refln_index_h                                                                 
 _refln_index_k                                                                 
 _refln_index_l                                                                 
 _refln_F_squared_calc                                                          
 _refln_F_squared_meas                                                          
 _refln_F_squared_sigma                                                         
 _refln_observed_status                                                         
   1   0   0          6.68         -3.93        23.23 o                         
   2   0   0       6584.32       6749.54        97.72 o                         
   3   0   0       2095.09       2000.06        66.93 o                         
   4   0   0        628.23        624.70        21.19 o                         
   5   0   0       3221.22       3481.30        39.67 o                         
   6   0   0        174.28        181.18        24.11 o                         
   7   0   0        783.35        761.02        27.65 o                         
   2   1   0        131.86         83.94        15.72 o                         
   3   1   0        231.68        188.85        11.98 o                         
   4   1   0       4502.86       4288.62       113.42 o                         
   5   1   0          8.41         16.48        17.58 o                         
   6   1   0       2585.29       2759.87        24.96 o                         
   7   1   0         24.83         58.97        20.04 o                         
   1   2   0        348.78        273.55        16.37 o                         
   2   2   0       5105.21       4949.77        50.83 o                         
   3   2   0       3098.76       3039.66        80.85 o                         
   4   2   0        578.36        550.83        12.26 o                         
   5   2   0       5258.97       5657.58        31.53 o                         
   6   2   0        427.09        454.05        17.85 o                         
   7   2   0        713.42        750.67        48.83 o                         
   1   3   0       2638.66       1981.87        23.71 o                         
   2   3   0        750.09        656.48        18.10 o                         
   3   3   0        734.03        742.34        24.19 o                         
   4   3   0       2334.66       2332.76       115.95 o                         
   5   3   0        269.69        327.52        18.30 o                         
   6   3   0       2422.63       2577.29        27.91 o                         
   7   3   0         34.16         26.90        20.31 o                         
   1   4   0        354.72        308.64        26.59 o                         
   2   4   0       6856.02       7147.03       119.46 o                         
   3   4   0        761.01        647.78        14.38 o                         
   4   4   0        418.66        370.78        23.55 o                         
   5   4   0       2186.40       2206.20       122.06 o                         
   6   4   0       1108.07       1155.02        19.29 o                         
   7   4   0        273.24        229.26        43.82 o                         
   1   5   0        169.90        136.56        24.56 o                         
   2   5   0         13.86          4.01        17.47 o                         
   3   5   0        435.37        425.99        18.49 o                         
   4   5   0       1571.42       1514.88        50.79 o                         
   5   5   0          2.16          6.61        13.98 o                         
   6   5   0        367.59        408.65        43.63 o                         
   7   5   0         82.23         96.51        17.26 o                         
   1   6   0        171.48        175.04        24.44 o                         
   2   6   0        360.72        301.21        18.11 o                         
   3   6   0       1339.14       1322.13        26.13 o                         
   4   6   0        128.42        104.22        13.67 o                         
   5   6   0        194.25        192.76        28.84 o                         
   6   6   0        225.02        252.21        16.56 o                         
   7   6   0         32.59         52.38        19.68 o                         
   1   7   0         83.95         79.97        24.24 o                         
   2   7   0        270.31        249.35        15.70 o                         
   3   7   0         44.57         33.87        13.27 o                         
   4   7   0        202.05        197.30        13.88 o                         
   5   7   0         89.87        105.37        14.98 o                         
   6   7   0         15.22         18.42        15.63 o                         
   7   7   0         48.97         78.30        21.90 o                         
   0   8   0        525.65        479.02        32.46 o                         
   1   8   0        853.42        805.88        34.27 o                         
   2   8   0         70.95         69.68        16.55 o                         
   3   8   0        304.13        297.92        15.50 o                         
   4   8   0          0.09          6.47        11.75 o                         
   5   8   0         17.94          5.48        11.83 o                         
   6   8   0         35.02         59.56        21.52 o                         
   1   9   0       1624.81       1686.15        61.44 o                         
   2   9   0       1522.73       1630.90        59.02 o                         
   3   9   0        327.65        347.36        17.28 o                         
   4   9   0         42.27         51.29        13.63 o                         
   5   9   0        608.68        569.32        25.68 o                         
   6   9   0         16.37         17.57        29.28 o                         
   0  10   0        187.27        134.90        25.21 o                         
   1  10   0        161.69        148.93        20.00 o                         
   2  10   0        391.99        448.20        16.35 o                         
   3  10   0         13.84         10.12        14.06 o                         
   4  10   0        572.12        581.44        41.41 o                         
   5  10   0        610.99        571.46        55.89 o                         
   6  10   0         43.00         46.53        17.29 o                         
   1  11   0       1644.48       1499.05       100.39 o                         
   2  11   0          1.65         10.93        16.34 o                         
   3  11   0        743.89        782.71        47.66 o                         
   4  11   0        859.27        862.53        41.01 o                         
   5  11   0        529.87        532.21        33.79 o                         
   6  11   0        750.94        776.58        22.66 o                         
   0  12   0       3583.48       3189.21       116.96 o                         
   1  12   0        410.46        429.91        36.08 o                         
   2  12   0        639.00        676.99        47.61 o                         
   3  12   0         24.46         29.64        12.87 o                         
   4  12   0        113.09        109.66        15.54 o                         
   5  12   0       1571.30       1595.36        19.21 o                         
   6  12   0          0.97         37.62        22.12 o                         
   1  13   0       9697.26       9990.96       879.69 o                         
   2  13   0         31.96         33.39        20.61 o                         
   3  13   0          1.57          5.05        14.31 o                         
   4  13   0        670.66        632.47        27.91 o                         
   5  13   0        215.28        267.68        14.69 o                         
   6  13   0       1049.38       1119.49        18.51 o                         
   0  14   0       7042.26       7063.38       548.14 o                         
   1  14   0          1.97         -2.17        17.48 o                         
   2  14   0       1216.01       1232.30       105.98 o                         
   3  14   0        675.67        673.40        17.13 o                         
   4  14   0          2.62          1.54        10.12 o                         
   5  14   0       1617.06       1776.59        38.17 o                         
   6  14   0          4.44         10.23        17.00 o                         
   1  15   0       5730.53       5558.89       514.80 o                         
   2  15   0        396.96        408.05        26.03 o                         
   3  15   0        193.52        201.35        17.19 o                         
   4  15   0       1385.94       1434.70        80.03 o                         
   5  15   0        232.36        242.69        15.15 o                         
   6  15   0       1224.77       1224.73        19.22 o                         
   0  16   0       4693.50       4612.21        58.61 o                         
   1  16   0        550.10        552.81        54.49 o                         
   2  16   0       1596.91       1537.06       194.62 o                         
   3  16   0        760.74        758.14        90.85 o                         
   4  16   0         45.07         32.73        13.11 o                         
   5  16   0       1318.02       1407.10        19.73 o                         
   6  16   0         50.70         52.47        15.04 o                         
   1  17   0       3195.13       3025.63       347.57 o                         
   2  17   0        461.39        506.64        79.25 o                         
   3  17   0        218.69        211.30        23.82 o                         
   4  17   0       1276.25       1408.33        25.46 o                         
   5  17   0        315.12        332.57        16.52 o                         
   6  17   0        733.40        703.60        23.94 o                         
   0  18   0       1518.36       1589.85        45.23 o                         
   1  18   0          2.15         -4.33        13.43 o                         
   2  18   0       1064.88       1090.27       184.77 o                         
   3  18   0       1067.11       1074.18       100.14 o                         
   4  18   0         45.97         33.61        34.85 o                         
   5  18   0       1050.35       1026.70        26.78 o                         
   1  19   0       1842.98       2101.85        35.59 o                         
   2  19   0        139.61        146.20        18.94 o                         
   3  19   0        276.44        275.13        22.26 o                         
   4  19   0        840.65        974.25        36.70 o                         
   5  19   0         40.03        -11.70        27.00 o                         
   0  20   0        518.01        588.63        37.92 o                         
   1  20   0         47.27         75.90        33.95 o                         
   2  20   0        362.86        407.10        24.66 o                         
   3  20   0        829.11        904.90        24.59 o                         
   4  20   0        105.87        125.70        23.35 o                         
   5  20   0        275.99        289.73        27.32 o                         
   1  21   0        100.26         93.67        32.92 o                         
   2  21   0       1129.69       1329.11        36.20 o                         
   3  21   0        283.04        284.22        33.02 o                         
   4  21   0        320.20        309.40        25.01 o                         
   5  21   0         10.08         -5.49        25.27 o                         
   0  22   0         40.73         42.01        38.13 o                         
   1  22   0       1418.26       1628.65        39.29 o                         
   2  22   0        273.98        318.10        31.12 o                         
   3  22   0        558.08        632.62        26.63 o                         
   4  22   0        109.31        115.09        31.53 o                         
   5  22   0         18.21         22.55        24.55 o                         
   1  23   0        305.27        318.38        23.49 o                         
   2  23   0        848.31        976.41        32.67 o                         
   3  23   0        394.15        433.79        34.70 o                         
   4  23   0          3.31         62.63        37.23 o                         
   0  24   0         50.42         47.50        28.55 o                         
   1  24   0        170.85        178.60        29.93 o                         
   2  24   0        209.22        221.49        35.61 o                         
   3  24   0        232.31        293.36        23.79 o                         
   4  24   0        298.12        234.35        27.30 o                         
   1  25   0          1.21         -8.37        35.07 o                         
   2  25   0        165.53        155.27        34.86 o                         
   3  25   0        177.52        145.54        32.66 o                         
   4  25   0         74.87         40.23        36.23 o                         
   0  26   0        219.04        227.00        28.99 o                         
   1  26   0          0.09         -5.40        34.10 o                         
   2  26   0          2.35         17.86        32.66 o                         
   3  26   0        139.64        187.98        37.68 o                         
   1  27   0        254.82        264.32        25.55 o                         
   2  27   0          3.10         43.31        38.71 o                         
   3  27   0         87.74         54.10        26.32 o                         
   0  28   0        425.08        391.54        31.75 o                         
   1  28   0         61.17         52.99        38.68 o                         
   2  28   0         19.19        -14.44        38.14 o                         
   3  28   0          0.48        -26.32        29.75 o                         
   1  29   0        203.72        194.06        38.88 o                         
   2  29   0          5.66         33.84        25.33 o                         
   1  30   0          0.45         -0.63        43.19 o                         
  -7   1   1          7.21         13.40        17.51 o                         
  -6   1   1        187.70        201.63        20.01 o                         
  -5   1   1          2.60         -4.31        11.45 o                         
  -4   1   1        130.05        145.63        12.22 o                         
  -3   1   1       1082.42       1074.89        15.96 o                         
  -2   1   1       1310.83       1270.89        19.50 o                         
  -1   1   1       2080.09       1672.77        19.33 o                         
   0   1   1         16.67         18.34        11.65 o                         
   2   1   1         45.92         41.91        16.51 o                         
   3   1   1        117.40        104.01        21.16 o                         
   4   1   1        109.02        105.52        15.74 o                         
   5   1   1        946.21        932.36        18.00 o                         
   6   1   1          3.05        -18.21        18.21 o                         
   7   1   1          0.71        -24.80        28.52 o                         
  -7   2   1        235.09        270.04        21.76 o                         
  -6   2   1         20.18         22.58        15.61 o                         
  -5   2   1         40.09         39.49        13.32 o                         
  -4   2   1        225.85        251.52        10.81 o                         
  -3   2   1       1013.22       1033.23        14.26 o                         
  -2   2   1        604.31        556.62        16.29 o                         
  -1   2   1        411.07        311.40        12.72 o                         
   0   2   1       2146.88       1646.47        28.31 o                         
   1   2   1        663.84        573.85        47.06 o                         
   2   2   1        553.40        458.50        18.44 o                         
   3   2   1        204.25        206.40        17.63 o                         
   4   2   1       2249.48       2298.40        53.64 o                         
   5   2   1        366.53        345.55        28.59 o                         
   6   2   1        149.76        143.06        18.71 o                         
  -7   3   1         88.24         48.42        31.77 o                         
  -6   3   1        358.37        350.37        13.62 o                         
  -5   3   1         76.68         86.76        16.06 o                         
  -4   3   1        143.13        148.92        11.04 o                         
  -3   3   1       1568.94       1639.19        22.74 o                         
  -2   3   1       4582.83       4831.34        26.06 o                         
  -1   3   1        198.65        175.25        18.88 o                         
   0   3   1       1831.24       1449.25        19.06 o                         
   1   3   1        939.36        875.38        47.30 o                         
   2   3   1        872.23        773.32        42.98 o                         
   3   3   1       3431.55       3286.24        38.24 o                         
   4   3   1       1220.02       1190.78        21.94 o                         
   5   3   1        938.13       1047.90        22.68 o                         
   6   3   1          0.50        -15.75        15.75 o                         
  -7   4   1        631.87        589.53        62.60 o                         
  -6   4   1         76.83         77.75        13.80 o                         
  -5   4   1        115.81        121.95        14.49 o                         
  -4   4   1        161.16        150.68        11.82 o                         
  -3   4   1       4350.44       4481.60        97.13 o                         
  -2   4   1       3059.95       2877.25        38.30 o                         
   0   4   1       4620.43       3785.79        55.90 o                         
   1   4   1         37.90         38.36        28.49 o                         
   2   4   1       1790.22       1641.01        84.77 o                         
   3   4   1       1302.23       1263.14        21.28 o                         
   4   4   1       1683.92       1682.65        18.74 o                         
   5   4   1        166.88        159.38        14.84 o                         
   6   4   1        164.82        173.07        18.49 o                         
  -7   5   1        309.27        235.85        24.35 o                         
  -6   5   1        985.12        997.24        39.34 o                         
  -5   5   1        172.40        156.74        13.46 o                         
  -4   5   1        124.96        138.32        11.14 o                         
  -3   5   1        973.08        829.80        14.25 o                         
  -2   5   1       7138.27       7506.08       105.34 o                         
   0   5   1       5874.66       5553.16        42.41 o                         
   1   5   1        230.99        222.83        32.30 o                         
   2   5   1       1395.10       1233.62        86.84 o                         
   3   5   1       7737.64       7955.92       121.58 o                         
   4   5   1        563.72        551.12        26.21 o                         
   5   5   1        374.25        349.12        22.66 o                         
   6   5   1         18.12         14.52        18.00 o                         
  -7   6   1       1463.59       1363.81        23.89 o                         
  -6   6   1        902.47        886.75        28.33 o                         
  -5   6   1        706.17        697.04        19.77 o                         
  -4   6   1        477.31        496.52        17.94 o                         
  -3   6   1       1670.71       1641.77        28.62 o                         
  -2   6   1       5654.21       5732.39       118.31 o                         
  -1   6   1       1415.34       1180.84        39.94 o                         
   0   6   1       2509.20       2359.86        40.32 o                         
   1   6   1        660.32        517.23        48.75 o                         
   2   6   1       6537.93       6799.38       273.79 o                         
   3   6   1       1048.28        927.85        25.13 o                         
   4   6   1       3481.54       3726.76        25.82 o                         
   5   6   1        489.94        485.82        20.75 o                         
   6   6   1        116.41         94.73        15.91 o                         
  -7   7   1        491.52        428.29        21.52 o                         
  -6   7   1       2352.04       2404.11       128.72 o                         
  -5   7   1        791.46        768.79        51.38 o                         
  -4   7   1        110.75         98.55        12.46 o                         
  -3   7   1       5170.74       5464.27        89.22 o                         
  -2   7   1       2771.98       2439.76        32.50 o                         
  -1   7   1       7539.99       7564.30        83.51 o                         
   0   7   1        622.83        473.38        22.62 o                         
   1   7   1        610.67        522.41        22.53 o                         
   2   7   1       1600.53       1520.20        65.23 o                         
   3   7   1       6572.59       6691.31       141.39 o                         
   4   7   1       1030.05       1052.50        28.65 o                         
   5   7   1       1549.55       1525.55        53.55 o                         
   6   7   1          1.99        -10.03        17.75 o                         
  -7   8   1       1915.79       1773.90        77.61 o                         
  -6   8   1        543.73        527.50        33.58 o                         
  -5   8   1        250.14        260.68        30.54 o                         
  -4   8   1       1091.56       1071.23        34.38 o                         
  -3   8   1       3830.49       3905.21        68.36 o                         
  -2   8   1       5028.48       4957.84        81.66 o                         
  -1   8   1       4113.57       3956.44        46.84 o                         
   0   8   1       5784.19       5426.66       134.83 o                         
   1   8   1       2808.21       2704.23        36.10 o                         
   2   8   1        789.24        652.66        29.03 o                         
   3   8   1        403.56        369.72        18.07 o                         
   4   8   1       3331.06       3718.13        65.19 o                         
   5   8   1        218.70        215.75        28.98 o                         
   6   8   1        341.92        323.07        33.75 o                         
  -7   9   1        112.42        138.27        23.00 o                         
  -6   9   1        994.94       1021.38        66.74 o                         
  -5   9   1        885.26        852.85        32.81 o                         
  -4   9   1        106.04        125.79        11.32 o                         
  -3   9   1       4674.95       4946.95        68.96 o                         
  -2   9   1       5777.84       6262.98        54.97 o                         
  -1   9   1       3902.38       3814.38        53.54 o                         
   0   9   1       5994.95       5936.36       194.16 o                         
   1   9   1         15.18         21.89        18.74 o                         
   2   9   1       1716.56       1631.87        49.84 o                         
   3   9   1       4009.96       4075.49        84.42 o                         
   4   9   1        952.95        945.30        25.03 o                         
   5   9   1       1586.61       1606.59        20.00 o                         
   6   9   1         48.49         72.05        16.37 o                         
  -7  10   1        753.66        843.40        31.60 o                         
  -6  10   1        384.09        385.04        42.07 o                         
  -5  10   1        111.43        102.42        13.08 o                         
  -4  10   1       1830.86       1970.56        80.03 o                         
  -3  10   1       1671.60       1625.97        32.68 o                         
  -2  10   1       1830.70       1819.64        33.31 o                         
  -1  10   1       8150.06       8689.47       231.19 o                         
   0  10   1        296.66        262.22        17.49 o                         
   1  10   1       1667.62       1319.40        23.63 o                         
   2  10   1       1224.15       1112.56        35.03 o                         
   3  10   1       1616.59       1654.09        18.43 o                         
   4  10   1       2414.24       2599.97        38.32 o                         
   5  10   1        170.24        154.40        14.37 o                         
   6  10   1        559.41        598.62        21.18 o                         
  -6  11   1        252.21        234.65        15.04 o                         
  -5  11   1        516.08        573.19        15.01 o                         
  -4  11   1         11.30         11.60        16.09 o                         
  -3  11   1       3479.28       3481.20       137.17 o                         
  -2  11   1       2601.14       2632.49       176.78 o                         
  -1  11   1       3024.05       2935.70        84.06 o                         
   0  11   1       6831.11       6803.16       104.86 o                         
   1  11   1       1265.71       1297.95        21.87 o                         
   2  11   1       2353.18       2160.75        71.25 o                         
   3  11   1       4388.87       4477.78        25.02 o                         
   4  11   1        290.41        309.42        14.13 o                         
   5  11   1       1440.16       1583.28        21.48 o                         
   6  11   1         76.81        101.45        14.39 o                         
  -6  12   1        372.98        340.11        22.98 o                         
  -5  12   1         95.63         81.22        17.13 o                         
  -4  12   1        577.44        614.45        17.19 o                         
  -3  12   1        990.87       1013.36        24.61 o                         
  -2  12   1       1511.69       1497.94        70.89 o                         
  -1  12   1       3505.31       3572.69       104.13 o                         
   0  12   1        184.58        176.98        18.97 o                         
   1  12   1       1745.41       1732.85        32.58 o                         
   2  12   1        897.05        941.28        29.86 o                         
   3  12   1        430.71        420.86        15.18 o                         
   4  12   1       1917.11       1949.98        41.27 o                         
   5  12   1          4.97         10.16        14.25 o                         
   6  12   1        891.73       1036.43        33.14 o                         
  -6  13   1        122.18        107.17        11.52 o                         
  -5  13   1        769.27        771.91        46.70 o                         
  -4  13   1          0.06         -9.09        14.76 o                         
  -3  13   1       1921.64       1964.57        86.14 o                         
  -2  13   1        906.57        924.89        53.51 o                         
  -1  13   1        123.54        127.13        13.90 o                         
   0  13   1       1927.46       1814.66        24.30 o                         
   1  13   1       1357.54       1383.30        32.58 o                         
   2  13   1       2467.28       2451.40        34.64 o                         
   3  13   1       1533.87       1589.58        23.76 o                         
   4  13   1        227.26        194.29        13.58 o                         
   5  13   1       1005.26       1062.29        16.63 o                         
   6  13   1         84.80         78.88        13.71 o                         
  -6  14   1        399.28        398.35        61.49 o                         
  -5  14   1         12.49          5.94        15.71 o                         
  -4  14   1        578.40        633.99        20.44 o                         
  -3  14   1        254.49        258.01        14.51 o                         
  -2  14   1         12.96         17.36        16.30 o                         
  -1  14   1       1387.05       1329.19        27.72 o                         
   0  14   1          3.43          3.77        16.92 o                         
   1  14   1       2215.63       2100.34        82.96 o                         
   2  14   1         32.45         34.99        15.07 o                         
   3  14   1        308.42        293.35        17.88 o                         
   4  14   1        103.74        119.79        11.92 o                         
   5  14   1         50.74         58.85        13.40 o                         
   6  14   1        429.90        439.69        16.42 o                         
  -6  15   1         16.13          6.07        27.62 o                         
  -5  15   1        810.47        788.60        59.28 o                         
  -4  15   1          0.46         15.35        12.80 o                         
  -3  15   1        549.02        587.07        43.75 o                         
  -2  15   1        136.51        145.67        16.52 o                         
  -1  15   1         20.87         22.40        14.46 o                         
   0  15   1       1525.13       1534.13        33.63 o                         
   1  15   1         32.87         45.54        15.57 o                         
   2  15   1       1125.01       1139.96        44.14 o                         
   3  15   1          7.38          5.38        14.87 o                         
   4  15   1         23.36         23.48        13.05 o                         
   5  15   1        116.93        130.73        13.35 o                         
   6  15   1        205.50        214.42        17.69 o                         
  -6  16   1        157.37        158.72        13.32 o                         
  -5  16   1         42.88         55.51        14.83 o                         
  -4  16   1        562.87        543.82       115.37 o                         
  -3  16   1        205.30        213.56        17.03 o                         
  -2  16   1        269.52        270.59        14.74 o                         
  -1  16   1         11.16         26.20        18.46 o                         
   0  16   1         16.74         22.89        16.10 o                         
   1  16   1        699.51        703.83        26.85 o                         
   2  16   1        322.15        353.27        21.10 o                         
   3  16   1         14.23         23.06        14.69 o                         
   4  16   1         52.47         56.00        12.93 o                         
   5  16   1        159.71        159.22        14.22 o                         
  -6  17   1         93.92         81.01        16.81 o                         
  -5  17   1        421.08        382.78        20.64 o                         
  -4  17   1        210.67        187.85        16.59 o                         
  -3  17   1        422.40        468.38        91.99 o                         
  -2  17   1       2472.53       2547.03       124.73 o                         
  -1  17   1        165.66        160.76        16.51 o                         
   0  17   1        422.42        393.72        16.02 o                         
   1  17   1        196.44        201.62        16.67 o                         
   2  17   1        454.03        460.02        35.88 o                         
   3  17   1          8.59         31.60        21.44 o                         
   4  17   1        331.20        318.66        18.79 o                         
   5  17   1          0.27         -5.06        14.08 o                         
  -6  18   1         23.81         28.14        17.55 o                         
  -5  18   1         29.81         21.96        15.70 o                         
  -4  18   1         45.68         58.74        19.14 o                         
  -3  18   1        453.50        502.66        19.95 o                         
  -2  18   1        143.14        125.36        23.74 o                         
  -1  18   1        262.99        253.23        25.37 o                         
   0  18   1        512.08        489.15        27.01 o                         
   1  18   1        261.67        281.10        36.30 o                         
   2  18   1        892.93        951.18        36.02 o                         
   3  18   1        257.34        267.31        30.54 o                         
   4  18   1        288.09        302.75        24.30 o                         
   5  18   1        181.07        183.54        17.67 o                         
  -5  19   1          6.43          8.16        15.37 o                         
  -4  19   1         87.85        111.88        54.29 o                         
  -3  19   1         28.98         41.99        16.95 o                         
  -2  19   1        311.91        326.19        44.35 o                         
  -1  19   1        374.24        416.74        41.97 o                         
   0  19   1          6.89         15.49        19.24 o                         
   1  19   1          0.29        -11.79        24.36 o                         
   2  19   1         29.88         32.94        31.53 o                         
   3  19   1        718.25        855.25        31.50 o                         
   4  19   1        164.07        183.41        23.65 o                         
   5  19   1         38.56        -14.34        26.24 o                         
  -5  20   1         37.48         24.56        24.78 o                         
  -4  20   1         51.59         29.16        19.46 o                         
  -3  20   1        152.30        165.48        30.71 o                         
  -2  20   1       1059.17       1045.59       136.07 o                         
  -1  20   1         39.80         29.17        17.89 o                         
   0  20   1        250.81        250.22        16.56 o                         
   1  20   1         72.26         34.32        33.56 o                         
   2  20   1        610.13        640.79        32.87 o                         
   3  20   1          4.22          0.43        19.61 o                         
   4  20   1        792.14        876.57        34.47 o                         
   5  20   1        140.95        201.28        25.75 o                         
  -5  21   1          6.45        -13.94        17.87 o                         
  -4  21   1        131.51        148.78        20.01 o                         
  -3  21   1        115.02        103.67        14.07 o                         
  -2  21   1        147.73        160.97        25.78 o                         
  -1  21   1        945.25        956.81        88.63 o                         
   0  21   1        361.95        355.79        19.85 o                         
   1  21   1         50.54         28.05        31.97 o                         
   2  21   1          4.68         11.47        29.21 o                         
   3  21   1        449.91        505.33        35.32 o                         
   4  21   1          2.82         32.38        22.24 o                         
   5  21   1        129.64         53.62        25.72 o                         
  -5  22   1         79.25         91.07        17.34 o                         
  -4  22   1        211.59        172.99        15.85 o                         
  -3  22   1         83.82         80.15        51.14 o                         
  -2  22   1       1373.26       1322.94       181.95 o                         
  -1  22   1        306.41        303.12        35.42 o                         
   0  22   1        300.05        286.62        15.16 o                         
   1  22   1        389.09        451.87        33.21 o                         
   2  22   1        532.56        543.65        30.92 o                         
   3  22   1        133.90        181.20        23.96 o                         
   4  22   1        469.82        502.11        39.10 o                         
  -5  23   1        147.95        137.98        29.82 o                         
  -4  23   1          4.06          5.11        21.13 o                         
  -3  23   1        264.70        282.42        37.89 o                         
  -2  23   1       1165.65       1128.07       130.20 o                         
  -1  23   1        390.73        379.90        46.06 o                         
   0  23   1        245.59        277.39        18.86 o                         
   1  23   1         35.33         31.48        29.73 o                         
   2  23   1         85.90        132.64        35.39 o                         
   3  23   1        120.87        146.88        23.14 o                         
   4  23   1        182.74        216.37        26.23 o                         
  -4  24   1        551.36        509.86        65.19 o                         
  -3  24   1        156.19        134.81        18.93 o                         
  -2  24   1        567.60        563.21        80.55 o                         
  -1  24   1        776.57        746.63       134.45 o                         
   0  24   1        106.06        102.91        16.24 o                         
   1  24   1        126.39        143.43        25.77 o                         
   2  24   1        321.98        358.45        34.89 o                         
   3  24   1        461.33        507.31        33.32 o                         
   4  24   1        395.91        364.14        27.01 o                         
  -4  25   1          1.05         56.68        25.70 o                         
  -3  25   1        312.43        270.60        52.83 o                         
  -2  25   1        488.23        466.53       100.79 o                         
  -1  25   1         11.69         15.71        34.42 o                         
   0  25   1        361.80        382.40        22.08 o                         
   1  25   1         37.05         69.42        34.38 o                         
   2  25   1        233.91        284.00        24.48 o                         
   3  25   1        179.39        184.38        37.88 o                         
  -4  26   1        737.74        713.95        41.36 o                         
  -3  26   1         12.08        -38.08        38.08 o                         
  -2  26   1        363.70        361.77        35.11 o                         
  -1  26   1        259.67        294.29        34.83 o                         
   0  26   1        186.46        184.07        20.67 o                         
   1  26   1        882.44        965.81        38.55 o                         
   2  26   1        194.71        189.03        23.57 o                         
   3  26   1        235.31        259.06        37.07 o                         
  -3  27   1        228.17        219.38        27.51 o                         
  -2  27   1         88.41        114.25        28.09 o                         
  -1  27   1          1.56          8.89        31.89 o                         
   0  27   1       1359.39       1341.04        28.56 o                         
   1  27   1          6.80          7.77        32.71 o                         
   2  27   1        483.18        442.09        40.16 o                         
   3  27   1         41.75          3.58        25.26 o                         
  -3  28   1          1.41         10.90        35.57 o                         
  -2  28   1        132.14        114.46        27.77 o                         
  -1  28   1        340.14        375.36        40.20 o                         
   0  28   1          1.51         10.15        24.74 o                         
   1  28   1       1370.01       1366.33       104.81 o                         
   2  28   1         90.32        116.77        36.64 o                         
  -2  29   1         12.65         25.54        36.22 o                         
  -1  29   1         12.94         15.07        36.80 o                         
   0  29   1        526.68        512.85        36.16 o                         
   1  29   1          2.85         -3.27        32.62 o                         
   2  29   1        294.88        279.56        39.30 o                         
  -1  30   1         12.24         11.57        35.35 o                         
   1  30   1        330.77        288.89        27.66 o                         
  -7   0   2        136.60        114.85        21.43 o                         
  -6   0   2        122.32        174.25        22.42 o                         
  -5   0   2       1501.62       1528.42        46.02 o                         
  -4   0   2        580.54        684.93        18.43 o                         
  -3   0   2      10033.54      10043.31       246.66 o                         
  -2   0   2        165.13        134.47        23.64 o                         
  -1   0   2       8323.07       8499.97       200.79 o                         
   0   0   2       6722.73       6272.63        68.89 o                         
   1   0   2        117.34         97.45        24.91 o                         
   3   0   2       2326.08       1987.06        28.63 o                         
   4   0   2        149.74        134.46        32.25 o                         
   5   0   2       1922.08       1931.76        33.62 o                         
   6   0   2        926.85        968.87        36.54 o                         
  -7   1   2        395.70        377.23        23.47 o                         
  -6   1   2        573.66        610.84        14.19 o                         
  -5   1   2        135.33        136.42        13.43 o                         
  -4   1   2       7413.75       7693.72        24.37 o                         
  -3   1   2        313.34        313.64        16.47 o                         
  -2   1   2       3604.23       3428.47        33.48 o                         
  -1   1   2         58.83         44.38        16.14 o                         
   0   1   2       4794.48       4856.55        35.52 o                         
   1   1   2      12518.37      13720.36       206.56 o                         
   2   1   2       1982.90       2147.84        32.27 o                         
   3   1   2       4453.07       4146.11        26.77 o                         
   4   1   2        281.53        289.34        16.64 o                         
   5   1   2        153.63        145.52        16.62 o                         
   6   1   2        760.01        775.21        32.07 o                         
  -7   2   2         35.27         35.39        15.02 o                         
  -6   2   2        407.50        404.79        14.92 o                         
  -5   2   2       1687.97       1837.81        20.31 o                         
  -4   2   2        101.11        107.61        11.91 o                         
  -3   2   2       8318.50       8410.68        62.90 o                         
  -2   2   2        256.12        227.07        12.90 o                         
  -1   2   2         58.04         49.95        17.26 o                         
   0   2   2      11598.33      11968.02        98.64 o                         
   1   2   2       1729.45       1704.71        25.79 o                         
   2   2   2       9923.87      10470.97        56.35 o                         
   3   2   2       1562.89       1419.00        20.39 o                         
   4   2   2        758.45        684.47        20.15 o                         
   5   2   2       1080.91       1050.72        43.22 o                         
   6   2   2        764.99        772.41        25.74 o                         
  -7   3   2        386.06        356.74        16.97 o                         
  -6   3   2        751.36        786.64        21.95 o                         
  -5   3   2         27.53          6.80        13.01 o                         
  -4   3   2       7617.56       7726.49        91.98 o                         
  -3   3   2          4.93         -1.64        13.78 o                         
  -2   3   2       1623.23       1468.76        17.20 o                         
  -1   3   2        427.39        352.60        16.61 o                         
   0   3   2        580.00        549.52        18.48 o                         
   1   3   2       3704.59       3543.75        45.50 o                         
   2   3   2       1535.76       1507.87        36.38 o                         
   3   3   2       4149.70       3823.36        93.19 o                         
   4   3   2        352.21        372.03        16.82 o                         
   5   3   2         66.80         53.41        16.13 o                         
   6   3   2        417.09        424.25        22.10 o                         
  -7   4   2          1.51         19.66        13.77 o                         
  -6   4   2        176.31        192.74        16.94 o                         
  -5   4   2       1097.56       1118.45        17.32 o                         
  -4   4   2        123.81        134.83        11.08 o                         
  -3   4   2       6862.28       7407.66        56.41 o                         
  -2   4   2       2146.63       2260.56        19.09 o                         
  -1   4   2       7017.47       7201.16        51.43 o                         
   0   4   2       6070.56       5971.48        28.95 o                         
   1   4   2         60.07         56.85        16.16 o                         
   2   4   2       2123.77       1885.86       129.38 o                         
   3   4   2        473.09        415.57        31.66 o                         
   4   4   2        732.04        744.00        49.24 o                         
   5   4   2        807.97        838.45        20.91 o                         
   6   4   2        353.98        307.07        45.97 o                         
  -7   5   2         70.49         67.12        13.82 o                         
  -6   5   2        881.15        897.69        27.92 o                         
  -5   5   2         12.78         28.88        12.77 o                         
  -4   5   2       2399.07       2469.73        68.93 o                         
  -3   5   2        162.22        154.93        12.64 o                         
  -2   5   2       3863.88       3863.52        26.67 o                         
  -1   5   2       2573.07       2305.04        39.69 o                         
   0   5   2        165.81        178.24        13.46 o                         
   1   5   2       2248.59       2120.29        28.22 o                         
   2   5   2         32.73         14.79        16.51 o                         
   3   5   2       1641.79       1517.36        80.59 o                         
   4   5   2         69.47         65.16        18.54 o                         
   5   5   2         42.24         53.51        13.42 o                         
   6   5   2        168.36        158.54        16.84 o                         
  -7   6   2         51.09         47.95        16.03 o                         
  -6   6   2        139.87        166.73        23.48 o                         
  -5   6   2        198.58        190.96        11.22 o                         
  -4   6   2         13.10          1.36        12.32 o                         
  -3   6   2       1255.95       1190.11        17.90 o                         
  -2   6   2        315.03        281.99        13.26 o                         
  -1   6   2       7557.89       7859.02       120.79 o                         
   0   6   2       4738.30       4454.03        46.34 o                         
   1   6   2        260.41        273.11        15.99 o                         
   2   6   2       3375.33       3214.46       337.60 o                         
   3   6   2        254.95        233.35        13.59 o                         
   4   6   2         44.59         32.27        15.98 o                         
   5   6   2        402.23        408.80        15.97 o                         
   6   6   2         38.72         34.72        18.26 o                         
  -7   7   2         37.92         51.71        14.25 o                         
  -6   7   2        217.66        223.96        20.04 o                         
  -5   7   2          6.12          5.90        10.56 o                         
  -4   7   2        411.05        409.17        14.31 o                         
  -3   7   2         30.37         24.55        12.43 o                         
  -2   7   2        405.06        364.26        12.79 o                         
  -1   7   2         21.09         20.21        13.90 o                         
   0   7   2        167.86        168.61        13.55 o                         
   1   7   2        252.84        234.87        17.65 o                         
   2   7   2        122.31        137.36        19.79 o                         
   3   7   2          8.73         13.31        11.61 o                         
   4   7   2        222.23        238.00        15.72 o                         
   5   7   2         66.28         79.35        16.73 o                         
   6   7   2         30.09         56.15        17.95 o                         
  -7   8   2          4.43         20.39        15.55 o                         
  -6   8   2        315.19        320.75        20.35 o                         
  -5   8   2         40.71         33.97        13.28 o                         
  -4   8   2         22.19         18.90        12.02 o                         
  -3   8   2         12.33         12.76        12.20 o                         
  -2   8   2         59.46         37.70        11.50 o                         
  -1   8   2        131.99        132.37        15.30 o                         
   0   8   2        863.68        868.88        20.18 o                         
   1   8   2        323.78        295.89        15.94 o                         
   2   8   2         18.65         21.59        15.78 o                         
   3   8   2       1109.85       1044.58        52.39 o                         
   4   8   2         12.33         -5.03        14.56 o                         
   5   8   2        467.52        527.35        17.19 o                         
   6   8   2         24.47          9.76        20.39 o                         
  -7   9   2          3.89         -4.19        16.74 o                         
  -6   9   2         86.10         99.10        14.73 o                         
  -5   9   2         56.14         51.01        12.23 o                         
  -4   9   2        122.33        130.49        13.15 o                         
  -3   9   2        121.65        125.28        14.01 o                         
  -2   9   2       3627.96       3794.33        80.25 o                         
  -1   9   2         24.19         30.93        11.12 o                         
   0   9   2         68.44         98.97        15.03 o                         
   1   9   2        235.75        235.69        17.37 o                         
   2   9   2         12.76         25.42        15.51 o                         
   3   9   2         44.70         48.44        12.90 o                         
   4   9   2        250.79        259.87        14.86 o                         
   5   9   2         86.24         98.59        15.89 o                         
   6   9   2         99.54        136.83        17.50 o                         
  -7  10   2          0.91          0.64        15.77 o                         
  -6  10   2         88.58         78.20        13.09 o                         
  -5  10   2        333.74        341.89        15.02 o                         
  -4  10   2         18.16         34.27        14.79 o                         
  -3  10   2       1525.62       1590.69        34.86 o                         
  -2  10   2       1945.55       2094.87        36.54 o                         
  -1  10   2         44.24         51.02        17.41 o                         
   0  10   2        302.26        357.37        18.05 o                         
   1  10   2        867.61        892.44        32.38 o                         
   2  10   2       1959.73       1951.28        22.65 o                         
   3  10   2         83.53         85.26        13.21 o                         
   4  10   2         99.55         80.90        19.24 o                         
   5  10   2        158.98        175.60        16.17 o                         
   6  10   2         18.60         40.95        19.63 o                         
  -7  11   2        235.87        142.95        54.75 o                         
  -6  11   2         36.51          5.59        20.08 o                         
  -5  11   2         50.95         45.14        12.66 o                         
  -4  11   2       1726.81       1862.73        27.28 o                         
  -3  11   2        562.18        584.06        12.85 o                         
  -2  11   2       1176.19       1146.10        16.49 o                         
  -1  11   2          2.09          4.10        16.47 o                         
   0  11   2        341.78        316.31        15.54 o                         
   1  11   2       4500.74       4365.73       164.49 o                         
   2  11   2         59.78         68.39        18.44 o                         
   3  11   2       1085.05       1110.51        39.00 o                         
   4  11   2          3.77          3.06        21.52 o                         
   5  11   2         69.51         72.67        15.52 o                         
   6  11   2        112.16         57.89        16.47 o                         
  -6  12   2          8.82          3.51        14.10 o                         
  -5  12   2       1063.96       1080.18        37.50 o                         
  -4  12   2        221.87        196.43        16.09 o                         
  -3  12   2       4588.79       4667.14        74.76 o                         
  -2  12   2        158.57        178.90        12.92 o                         
  -1  12   2        172.20        187.05        16.84 o                         
   0  12   2        333.95        315.15        15.08 o                         
   1  12   2        483.98        445.17        17.12 o                         
   2  12   2       2269.51       2107.58        27.49 o                         
   3  12   2         12.22         11.23        15.42 o                         
   4  12   2        266.40        260.01        14.17 o                         
   5  12   2         26.46         15.56        16.11 o                         
   6  12   2        205.22        178.24        14.41 o                         
  -6  13   2          4.50         18.13        12.60 o                         
  -5  13   2         13.70          8.09        13.45 o                         
  -4  13   2       2391.05       2597.21        80.58 o                         
  -3  13   2        408.44        433.48        13.66 o                         
  -2  13   2       1814.75       1899.98        62.38 o                         
  -1  13   2         62.10         70.91        13.91 o                         
   0  13   2         21.23         28.52        11.22 o                         
   1  13   2       2761.97       2667.44        91.75 o                         
   2  13   2        144.15        119.83        15.50 o                         
   3  13   2       1618.87       1617.35        58.06 o                         
   4  13   2        189.21        197.77        14.76 o                         
   5  13   2        353.13        358.73        13.85 o                         
  -6  14   2         22.16         15.24        16.55 o                         
  -5  14   2       1406.11       1434.99        79.35 o                         
  -4  14   2         22.02         13.14        11.24 o                         
  -3  14   2       1711.77       1838.21        58.74 o                         
  -2  14   2        214.69        221.53        15.27 o                         
  -1  14   2         20.86         18.48        12.13 o                         
   0  14   2        537.36        456.24        14.05 o                         
   1  14   2       1142.18       1096.73        18.99 o                         
   2  14   2       4577.12       4530.82       112.67 o                         
   3  14   2        159.17        171.37        14.87 o                         
   4  14   2        273.97        269.67        13.48 o                         
   5  14   2         84.93         75.88        14.61 o                         
  -6  15   2        105.26         82.08        15.33 o                         
  -5  15   2         56.44         44.45        14.81 o                         
  -4  15   2       1660.66       1730.13        63.14 o                         
  -3  15   2          2.39         -5.33        16.87 o                         
  -2  15   2       1315.68       1347.88        46.50 o                         
  -1  15   2        830.20        762.16        19.64 o                         
   0  15   2         53.06         59.35        13.56 o                         
   1  15   2       3038.68       2843.36        23.92 o                         
   2  15   2       1107.67       1131.33        24.27 o                         
   3  15   2       1625.34       1707.87        37.29 o                         
   4  15   2        415.21        441.88        14.93 o                         
   5  15   2         88.32         75.75        14.84 o                         
  -6  16   2         16.68         29.49        16.00 o                         
  -5  16   2       1055.53       1074.69        46.56 o                         
  -4  16   2          0.17         18.43        14.63 o                         
  -3  16   2       2056.80       2177.72        88.03 o                         
  -2  16   2          4.65          4.37        17.65 o                         
  -1  16   2        234.90        229.29        13.28 o                         
   0  16   2       1758.19       1767.41        28.35 o                         
   1  16   2        699.78        702.02        15.80 o                         
   2  16   2       2248.02       2289.64        33.65 o                         
   3  16   2       1341.53       1354.37        40.98 o                         
   4  16   2        282.16        294.61        14.30 o                         
   5  16   2        256.94        290.42        17.77 o                         
  -6  17   2         95.15         66.49        17.45 o                         
  -5  17   2          8.54          3.40        16.04 o                         
  -4  17   2       1396.12       1520.66        51.06 o                         
  -3  17   2         35.02         34.85        15.53 o                         
  -2  17   2       1759.98       1829.20       187.28 o                         
  -1  17   2       1475.52       1544.22        33.34 o                         
   0  17   2         16.25         13.15        11.62 o                         
   1  17   2       3198.77       3449.88        28.04 o                         
   2  17   2        542.03        497.01        18.41 o                         
   3  17   2        645.83        609.84        16.49 o                         
   4  17   2        593.34        642.41        19.12 o                         
   5  17   2          2.53          2.89        17.64 o                         
  -6  18   2        139.26        115.10        17.20 o                         
  -5  18   2        767.41        727.76       136.93 o                         
  -4  18   2         13.14         20.49        15.83 o                         
  -3  18   2       2523.59       2667.57       143.60 o                         
  -2  18   2        405.39        448.13        22.16 o                         
  -1  18   2        374.25        378.22        20.27 o                         
   0  18   2       2508.51       2595.52        25.33 o                         
   1  18   2         84.03        102.73        17.98 o                         
   2  18   2       1239.49       1302.33        22.19 o                         
   3  18   2         41.15         45.55        12.68 o                         
   4  18   2        310.41        285.46        17.88 o                         
   5  18   2        345.25        312.20        20.25 o                         
  -5  19   2        115.44         72.91        20.55 o                         
  -4  19   2        957.18        999.13        61.40 o                         
  -3  19   2        329.72        358.66        28.71 o                         
  -2  19   2       2022.67       2159.49       109.70 o                         
  -1  19   2       1213.77       1237.57        41.52 o                         
   0  19   2        409.74        387.37        15.38 o                         
   1  19   2       1428.57       1386.94        26.26 o                         
   2  19   2          1.94         15.37        13.23 o                         
   3  19   2        325.37        350.51        33.35 o                         
   4  19   2        388.83        373.68        16.44 o                         
   5  19   2          1.80          0.44        18.46 o                         
  -5  20   2        612.50        576.87       122.33 o                         
  -4  20   2         11.73         23.53        19.05 o                         
  -3  20   2        792.46        798.97        63.72 o                         
  -2  20   2        865.22        984.73        91.24 o                         
  -1  20   2        661.93        696.92        27.28 o                         
   0  20   2        710.02        756.39        17.96 o                         
   1  20   2          0.73         -6.47        14.52 o                         
   2  20   2        488.89        466.44        18.78 o                         
   3  20   2        234.26        238.92        33.88 o                         
   4  20   2        180.82        210.47        34.55 o                         
  -5  21   2        399.15        424.91        41.82 o                         
  -4  21   2        218.70        220.74        34.34 o                         
  -3  21   2         93.07        107.90        20.13 o                         
  -2  21   2        125.02        126.56        20.31 o                         
  -1  21   2       1191.35       1166.28        43.59 o                         
   0  21   2        239.78        221.50        13.50 o                         
   1  21   2        401.33        412.78        15.78 o                         
   2  21   2        129.46        181.02        20.12 o                         
   3  21   2        211.40        210.48        24.18 o                         
   4  21   2        650.94        672.23        27.84 o                         
  -5  22   2        293.59        264.94        32.66 o                         
  -4  22   2         37.24         54.12        18.35 o                         
  -3  22   2          2.42         -8.86        16.85 o                         
  -2  22   2        327.41        346.50        35.14 o                         
  -1  22   2        195.53        193.85        16.00 o                         
   0  22   2        652.11        658.39        15.31 o                         
   1  22   2        137.11        125.85        14.61 o                         
   2  22   2         97.50        122.55        24.09 o                         
   3  22   2       1163.75       1043.03        26.75 o                         
   4  22   2         59.36         32.96        26.00 o                         
  -5  23   2         46.40        117.69        21.29 o                         
  -4  23   2          1.73         -6.66        21.26 o                         
  -3  23   2        152.92        119.37        19.08 o                         
  -2  23   2         11.92          4.89        18.94 o                         
  -1  23   2        774.50        760.25        19.66 o                         
   0  23   2        688.48        673.53        15.03 o                         
   1  23   2         31.35         18.63        18.86 o                         
   2  23   2         96.04        125.43        33.13 o                         
   3  23   2         26.33         42.56        30.92 o                         
   4  23   2        659.48        507.25        27.48 o                         
  -4  24   2          0.42         -1.48        41.13 o                         
  -3  24   2         38.01         22.51        22.45 o                         
  -2  24   2        605.02        594.96        65.69 o                         
  -1  24   2        104.03        111.49        21.47 o                         
   0  24   2        156.28        149.63        16.17 o                         
   1  24   2         39.86         37.66        18.91 o                         
   2  24   2         32.40         32.69        32.25 o                         
   3  24   2        235.30        322.15        36.90 o                         
  -4  25   2        124.15         92.51        26.24 o                         
  -3  25   2        133.92         99.23        19.42 o                         
  -2  25   2         26.32         14.78        22.23 o                         
  -1  25   2        207.76        195.47        17.78 o                         
   0  25   2         12.65         24.59        15.61 o                         
   1  25   2          0.12          9.11        22.36 o                         
   2  25   2          0.22         -4.46        31.22 o                         
   3  25   2         53.99         26.75        25.74 o                         
  -4  26   2         17.44         20.37        30.00 o                         
  -3  26   2         52.78         60.33        20.41 o                         
  -2  26   2        138.93        133.40        21.91 o                         
  -1  26   2          2.18          1.68        18.70 o                         
   0  26   2          6.10          4.29        14.61 o                         
   1  26   2          0.29         -7.84        21.75 o                         
   2  26   2        178.92        171.38        26.79 o                         
   3  26   2          9.39        -12.58        24.40 o                         
  -3  27   2          6.19         13.11        19.51 o                         
  -2  27   2         20.17         54.62        18.13 o                         
  -1  27   2         77.75         57.08        18.58 o                         
   0  27   2          0.99          5.58        18.59 o                         
   1  27   2        169.87        183.47        26.19 o                         
   2  27   2         10.96         20.08        19.95 o                         
  -3  28   2        111.98         70.76        32.94 o                         
  -2  28   2          3.65         11.13        21.65 o                         
  -1  28   2          6.18          1.85        18.71 o                         
   0  28   2          6.07         17.56        20.63 o                         
   1  28   2         91.97         79.90        25.28 o                         
   2  28   2        185.98        124.83        20.50 o                         
  -2  29   2         24.20         17.25        15.15 o                         
  -1  29   2          1.37         15.53        35.21 o                         
   0  29   2        101.36         83.72        25.61 o                         
   1  29   2         88.69         75.83        24.19 o                         
  -1  30   2         20.79          7.54        40.67 o                         
   0  30   2        120.02        109.86        28.35 o                         
  -7   1   3          2.84         -6.68        14.66 o                         
  -6   1   3         40.87         38.30        13.93 o                         
  -5   1   3         69.38         93.40        10.81 o                         
  -4   1   3        373.54        369.39        14.95 o                         
  -3   1   3          2.10         -3.80        12.63 o                         
  -2   1   3          1.68         -2.70        11.21 o                         
  -1   1   3          0.28          0.57        11.23 o                         
   0   1   3        332.20        319.43        12.77 o                         
   1   1   3        999.72       1225.12        18.86 o                         
   2   1   3          1.20         11.48        15.68 o                         
   3   1   3         15.80          9.01        11.35 o                         
   4   1   3         10.15         -7.46        11.10 o                         
   5   1   3        108.38        139.41        12.67 o                         
   6   1   3         31.91         10.50        12.80 o                         
  -7   2   3        139.35        124.08        14.09 o                         
  -6   2   3        197.88        205.23        15.57 o                         
  -5   2   3        478.29        509.60        11.75 o                         
  -4   2   3         37.27         38.44        11.71 o                         
  -3   2   3         17.56         16.93        12.48 o                         
  -2   2   3        169.39        174.34        15.12 o                         
  -1   2   3        554.05        501.41        12.84 o                         
   0   2   3          0.54         -0.43        12.98 o                         
   1   2   3        494.17        428.32        15.70 o                         
   2   2   3          0.08         18.10        15.74 o                         
   3   2   3         12.42         13.85        16.43 o                         
   4   2   3        156.30        162.53        13.25 o                         
   5   2   3         12.67         33.93        14.45 o                         
   6   2   3        432.58        421.29        39.15 o                         
  -7   3   3        154.50        137.74        15.05 o                         
  -6   3   3        437.05        465.86        17.13 o                         
  -5   3   3        392.49        393.23        13.15 o                         
  -4   3   3        582.26        595.29        18.95 o                         
  -3   3   3         91.74         83.72        11.66 o                         
  -2   3   3         56.00         53.70        13.18 o                         
  -1   3   3        347.58        373.86        12.19 o                         
   0   3   3       4837.50       4923.15        68.93 o                         
   1   3   3        347.51        319.05        13.77 o                         
   2   3   3        277.39        248.93        14.50 o                         
   3   3   3         30.73         40.93        11.69 o                         
   4   3   3        176.56        179.07        35.20 o                         
   5   3   3        909.32        901.33        62.68 o                         
   6   3   3          3.59         20.02        14.75 o                         
  -7   4   3         95.49         62.93        15.28 o                         
  -6   4   3       1010.94       1016.14        15.60 o                         
  -5   4   3        632.12        615.20        14.89 o                         
  -4   4   3        884.78        867.17        15.98 o                         
  -3   4   3         95.14         77.40        11.09 o                         
  -2   4   3       1373.40       1243.10        14.35 o                         
  -1   4   3       2810.12       2522.30        27.46 o                         
   0   4   3       1424.44       1319.02        14.41 o                         
   1   4   3       2714.18       2599.64        24.30 o                         
   2   4   3         64.00         70.20        30.45 o                         
   3   4   3        264.35        265.62        15.93 o                         
   4   4   3       1476.52       1534.84        69.91 o                         
   5   4   3         13.40         20.91        14.43 o                         
   6   4   3        717.39        624.68        54.87 o                         
  -7   5   3        360.55        339.32        20.84 o                         
  -6   5   3        483.61        464.06        18.40 o                         
  -5   5   3       2021.72       2143.39        36.19 o                         
  -4   5   3       1183.20       1126.97        15.53 o                         
  -3   5   3        692.42        668.60        12.79 o                         
  -2   5   3        664.45        574.02        15.98 o                         
  -1   5   3       1523.38       1375.44        21.55 o                         
   0   5   3       6828.21       6998.65        43.35 o                         
   1   5   3       2804.10       2902.22        18.76 o                         
   2   5   3       1807.47       1981.78        23.77 o                         
   3   5   3       1182.23       1104.22       166.91 o                         
   4   5   3          8.06         26.80        15.64 o                         
   5   5   3       2044.19       2065.26       141.34 o                         
   6   5   3          5.43        -12.18        15.80 o                         
  -7   6   3        232.22        234.46        14.00 o                         
  -6   6   3       1478.27       1461.98        29.91 o                         
  -5   6   3       1772.33       1900.40        33.13 o                         
  -4   6   3       1497.27       1490.35        18.67 o                         
  -3   6   3          1.34          0.41        11.04 o                         
  -2   6   3         18.05         18.72        10.55 o                         
  -1   6   3      12576.60      13581.01       179.10 o                         
   0   6   3       2388.34       2380.08        33.01 o                         
   1   6   3       5159.60       5114.53        23.02 o                         
   2   6   3        112.78        137.19        16.08 o                         
   3   6   3        535.27        539.03        35.76 o                         
   4   6   3       1885.65       2035.26       141.43 o                         
   5   6   3         55.17         78.25        18.44 o                         
   6   6   3        985.27        828.75        75.29 o                         
  -7   7   3        279.95        250.65        18.43 o                         
  -6   7   3        815.84        873.35        17.57 o                         
  -5   7   3       2763.62       2898.37        38.22 o                         
  -4   7   3       2698.20       2799.35        54.77 o                         
  -3   7   3       1203.11       1166.07        13.82 o                         
  -2   7   3       3978.83       4077.08        31.28 o                         
  -1   7   3        712.90        628.45        16.96 o                         
   0   7   3      11480.97      11853.11        36.48 o                         
   1   7   3        844.92        779.18        13.64 o                         
   2   7   3       3168.32       3244.59        22.80 o                         
   3   7   3        410.46        426.89        19.19 o                         
   4   7   3        487.10        446.62        33.05 o                         
   5   7   3       2299.97       2334.80       109.58 o                         
   6   7   3          9.60         24.64        23.55 o                         
  -7   8   3        319.15        276.57        22.21 o                         
  -6   8   3       1472.36       1508.77        46.46 o                         
  -5   8   3       1259.19       1361.29        14.06 o                         
  -4   8   3       3524.29       3822.83        44.28 o                         
  -3   8   3        257.55        294.71        12.55 o                         
  -2   8   3       1405.82       1320.56        15.57 o                         
  -1   8   3       6329.19       6364.67       123.06 o                         
   0   8   3       1117.12       1061.32        15.83 o                         
   1   8   3       3511.83       3348.11        46.32 o                         
   2   8   3        159.56        143.92        13.49 o                         
   3   8   3        833.09        839.44        89.16 o                         
   4   8   3       2118.28       2076.31       109.16 o                         
   5   8   3         70.00         59.33        12.94 o                         
  -7   9   3        345.63        260.03        29.70 o                         
  -6   9   3        904.91        909.76        31.95 o                         
  -5   9   3       1520.23       1595.21        38.45 o                         
  -4   9   3        347.79        394.37        14.94 o                         
  -3   9   3       3517.57       3712.29        75.16 o                         
  -2   9   3       1218.22       1093.45        37.42 o                         
  -1   9   3       1685.51       1659.96        16.30 o                         
   0   9   3       8367.47       8906.35        96.42 o                         
   1   9   3        716.65        724.47        15.58 o                         
   2   9   3       2790.74       2728.57       244.36 o                         
   3   9   3        145.93        177.97        19.59 o                         
   4   9   3         23.45         15.15        16.50 o                         
   5   9   3       2361.74       2424.47        85.01 o                         
  -7  10   3        653.00        516.72       114.90 o                         
  -6  10   3        782.28        780.15        15.92 o                         
  -5  10   3        516.42        516.79        12.47 o                         
  -4  10   3        987.89       1078.51        16.55 o                         
  -3  10   3        179.74        179.92        12.21 o                         
  -2  10   3       2594.66       2583.40        62.79 o                         
  -1  10   3       3794.17       3654.62        53.94 o                         
   0  10   3        608.01        576.15        15.47 o                         
   1  10   3       5059.25       5148.60        73.42 o                         
   2  10   3         23.18         13.54        12.74 o                         
   3  10   3          9.63         14.60        17.04 o                         
   4  10   3        965.79        920.30        40.53 o                         
   5  10   3          7.51         25.58        17.32 o                         
  -6  11   3        512.55        512.59        20.93 o                         
  -5  11   3        899.81        921.83        25.74 o                         
  -4  11   3        418.37        396.07        20.00 o                         
  -3  11   3        753.60        757.70        14.77 o                         
  -2  11   3          3.45          1.88        10.87 o                         
  -1  11   3       1425.18       1382.26        24.09 o                         
   0  11   3       4198.11       4326.97        23.55 o                         
   1  11   3         33.19         25.82        11.64 o                         
   2  11   3       2883.03       2588.00       214.19 o                         
   3  11   3       1260.76       1340.47        20.26 o                         
   4  11   3         30.68         33.05        14.40 o                         
   5  11   3        962.46        911.88        64.64 o                         
  -6  12   3        412.48        378.14        11.89 o                         
  -5  12   3        161.20        172.72        11.76 o                         
  -4  12   3        467.63        485.68        14.23 o                         
  -3  12   3          3.26         -4.92        11.44 o                         
  -2  12   3        388.34        424.80        11.92 o                         
  -1  12   3       1557.15       1640.26        24.61 o                         
   0  12   3        359.02        391.68        16.25 o                         
   1  12   3       1186.92       1147.51        16.19 o                         
   2  12   3       1310.88       1270.90       110.07 o                         
   3  12   3        282.80        294.24        16.94 o                         
   4  12   3        580.63        566.68        35.91 o                         
   5  12   3         28.31         46.23        15.19 o                         
  -6  13   3        183.83        199.99        20.07 o                         
  -5  13   3        366.87        383.09        13.37 o                         
  -4  13   3        386.69        395.36        13.83 o                         
  -3  13   3        437.23        478.46        15.47 o                         
  -2  13   3        328.60        306.74        11.54 o                         
  -1  13   3        781.47        746.79        17.15 o                         
   0  13   3       1572.11       1664.08        24.12 o                         
   1  13   3         87.82         96.18        11.50 o                         
   2  13   3        951.40        923.21        49.93 o                         
   3  13   3        504.23        489.47        28.92 o                         
   4  13   3        268.60        260.76        18.00 o                         
   5  13   3        130.32        135.21        14.16 o                         
  -6  14   3         22.03         24.26        14.17 o                         
  -5  14   3         10.40         18.01        13.39 o                         
  -4  14   3        848.00        900.50        14.90 o                         
  -3  14   3        599.91        652.83        14.39 o                         
  -2  14   3        668.13        660.33        16.18 o                         
  -1  14   3        290.20        299.37        18.76 o                         
   0  14   3         66.02         49.62        12.94 o                         
   1  14   3         20.07         27.09        10.10 o                         
   2  14   3         31.23         62.49        31.43 o                         
   3  14   3        294.20        275.27        20.89 o                         
   4  14   3        198.31        193.48        15.80 o                         
   5  14   3          0.34          4.10        15.31 o                         
  -6  15   3         53.54         49.74        18.89 o                         
  -5  15   3         57.90         56.28        13.39 o                         
  -4  15   3         93.29         98.71        10.93 o                         
  -3  15   3       2522.53       2814.51        58.32 o                         
  -2  15   3         11.92         15.03        16.64 o                         
  -1  15   3        217.06        199.79        16.61 o                         
   0  15   3         14.94          4.47        12.60 o                         
   1  15   3        175.89        192.48        14.42 o                         
   2  15   3        627.49        636.87        16.15 o                         
   3  15   3         47.10         61.16        12.73 o                         
   4  15   3        281.49        270.51        15.50 o                         
   5  15   3         87.53         92.36        15.53 o                         
  -6  16   3         59.20         46.30        18.17 o                         
  -5  16   3        122.29        114.46        14.34 o                         
  -4  16   3        288.38        293.87        13.41 o                         
  -3  16   3        985.23       1020.19        24.90 o                         
  -2  16   3       1022.35       1072.02        29.53 o                         
  -1  16   3         10.98         15.64        13.95 o                         
   0  16   3        344.60        339.40        13.73 o                         
   1  16   3         14.87         12.65        13.28 o                         
   2  16   3         54.26         56.15        14.14 o                         
   3  16   3        349.57        323.61        12.29 o                         
   4  16   3          0.35         14.94        12.83 o                         
   5  16   3         25.98         27.51        14.73 o                         
  -6  17   3          0.71         -1.73        18.60 o                         
  -5  17   3         36.92         27.23        13.99 o                         
  -4  17   3        225.77        223.30        12.82 o                         
  -3  17   3        233.52        242.41        15.89 o                         
  -2  17   3         13.24         -3.38        19.22 o                         
  -1  17   3         22.41         15.02        15.65 o                         
   0  17   3         18.03          8.48        13.98 o                         
   1  17   3        278.85        305.97        12.86 o                         
   2  17   3       1482.29       1505.27        50.11 o                         
   3  17   3         29.18         48.65        14.70 o                         
   4  17   3        224.96        193.05        17.20 o                         
  -6  18   3         44.95         38.40        23.29 o                         
  -5  18   3        437.95        413.24        19.55 o                         
  -4  18   3          3.09        -11.16        23.73 o                         
  -3  18   3        226.83        249.68        17.98 o                         
  -2  18   3        176.89        162.93        18.98 o                         
  -1  18   3        180.63        179.22        12.90 o                         
   0  18   3         42.28         57.66        13.59 o                         
   1  18   3        104.35        121.69        12.97 o                         
   2  18   3        685.70        703.21        14.50 o                         
   3  18   3        155.67        145.66        14.39 o                         
   4  18   3        131.51        152.26        17.44 o                         
  -5  19   3         43.64         23.16        18.56 o                         
  -4  19   3        170.98        199.67        19.21 o                         
  -3  19   3         43.44         44.63        13.96 o                         
  -2  19   3        223.78        237.22        13.29 o                         
  -1  19   3         85.90         82.15        14.85 o                         
   0  19   3        438.56        468.41        14.20 o                         
   1  19   3        529.39        539.66        13.56 o                         
   2  19   3          6.99         -3.59        13.09 o                         
   3  19   3         34.29         31.44        15.47 o                         
   4  19   3         69.79         81.71        15.30 o                         
  -5  20   3        576.64        547.26        19.87 o                         
  -4  20   3         94.30        113.49        19.06 o                         
  -3  20   3        257.92        259.89        14.46 o                         
  -2  20   3          1.94         -8.05        11.93 o                         
  -1  20   3        501.01        534.04        15.70 o                         
   0  20   3         54.98         54.50        12.84 o                         
   1  20   3        773.37        757.77        17.44 o                         
   2  20   3         75.24         85.60        14.74 o                         
   3  20   3        101.66        100.10        13.41 o                         
   4  20   3        210.21        208.28        19.98 o                         
  -5  21   3        302.51        277.74        36.82 o                         
  -4  21   3         89.47        122.00        21.60 o                         
  -3  21   3         45.90         28.23        19.43 o                         
  -2  21   3        366.85        379.12        16.78 o                         
  -1  21   3        162.74        171.33        14.28 o                         
   0  21   3        547.39        583.89        14.99 o                         
   1  21   3        307.18        308.03        13.12 o                         
   2  21   3        229.23        243.77        23.58 o                         
   3  21   3         41.74         33.71        14.65 o                         
   4  21   3          0.56         -2.37        16.37 o                         
  -5  22   3        245.71        110.51        43.84 o                         
  -4  22   3        226.46        206.04        19.53 o                         
  -3  22   3         26.75        -19.08        23.16 o                         
  -2  22   3        200.83        217.88        41.91 o                         
  -1  22   3        743.60        751.22        20.42 o                         
   0  22   3        573.30        552.94        19.93 o                         
   1  22   3       1281.09       1296.92        18.53 o                         
   2  22   3         54.94         36.15        17.59 o                         
   3  22   3        208.22        216.47        21.50 o                         
  -4  23   3         10.73          4.73        18.35 o                         
  -3  23   3        350.26        351.79        29.78 o                         
  -2  23   3        362.16        333.84        27.15 o                         
  -1  23   3        399.08        400.89        17.63 o                         
   0  23   3        998.85       1022.83        32.68 o                         
   1  23   3        142.81        129.95        13.64 o                         
   2  23   3         51.04         48.08        13.76 o                         
   3  23   3         29.87         19.96        58.34 o                         
  -4  24   3        368.19        321.36        73.54 o                         
  -3  24   3         16.47         21.05        18.09 o                         
  -2  24   3        330.37        357.22        34.29 o                         
  -1  24   3        322.86        330.50        15.58 o                         
   0  24   3         70.65         67.56        14.79 o                         
   1  24   3        791.29        786.94        20.18 o                         
   2  24   3         17.98         26.17        20.91 o                         
   3  24   3        209.36        169.33        66.49 o                         
  -4  25   3          0.26          5.58        39.50 o                         
  -3  25   3        182.09        169.97        22.15 o                         
  -2  25   3        173.05        131.54        34.34 o                         
  -1  25   3        169.31        166.41        15.66 o                         
   0  25   3        419.82        423.27        15.64 o                         
   1  25   3          7.46         -4.99        17.04 o                         
   2  25   3        168.76        183.96        25.39 o                         
  -3  26   3         23.58         -0.41        21.09 o                         
  -2  26   3        274.84        279.98        56.38 o                         
  -1  26   3        174.17        170.84        13.47 o                         
   0  26   3         14.24          7.67        13.81 o                         
   1  26   3        513.89        502.95        27.98 o                         
   2  26   3        184.19        170.59        25.92 o                         
  -3  27   3        364.65        332.82        84.63 o                         
  -2  27   3         44.92         37.19        20.39 o                         
  -1  27   3        283.12        264.19        19.54 o                         
   0  27   3         14.91         19.66        16.94 o                         
   1  27   3         28.67          9.89        24.54 o                         
   2  27   3        207.29        194.52        29.81 o                         
  -2  28   3        584.12        588.33        82.25 o                         
  -1  28   3         10.26          0.97        21.69 o                         
   0  28   3          2.43         -3.63        16.98 o                         
   1  28   3        255.79        194.13        40.14 o                         
  -1  29   3         85.91         63.80        24.69 o                         
   0  29   3         20.96         15.53        19.35 o                         
  -7   0   4          8.91        -20.46        46.11 o                         
  -6   0   4       1566.88       1637.22        20.24 o                         
  -5   0   4         24.40         25.20        14.43 o                         
  -4   0   4          7.07        -11.15        22.94 o                         
  -3   0   4       6714.96       6801.49        46.28 o                         
  -2   0   4         75.06         78.48        13.82 o                         
  -1   0   4      10722.14      10915.45       399.24 o                         
   0   0   4         23.56         35.02        13.31 o                         
   1   0   4        235.35        239.39        19.68 o                         
   2   0   4       1408.25       1501.20        30.67 o                         
   3   0   4       2597.50       2957.74        37.77 o                         
   4   0   4       2359.73       2390.74       424.62 o                         
   5   0   4        923.23       1005.10       111.67 o                         
  -7   1   4       2045.17       1972.63        26.98 o                         
  -6   1   4        125.61        148.73        13.67 o                         
  -5   1   4        754.90        784.08        12.41 o                         
  -4   1   4       1257.91       1330.67        16.74 o                         
  -3   1   4        478.15        436.95        10.47 o                         
  -2   1   4       7429.81       7370.73        26.70 o                         
  -1   1   4       1360.77       1351.12        24.85 o                         
   0   1   4       1194.82       1148.12        15.58 o                         
   1   1   4        682.01        661.90        27.18 o                         
   2   1   4       1019.89       1070.04        16.15 o                         
   3   1   4       1479.78       1781.24        57.24 o                         
   4   1   4        480.26        475.63        59.23 o                         
   5   1   4        281.20        271.85        23.04 o                         
  -7   2   4          9.99         17.58        13.66 o                         
  -6   2   4       1340.78       1361.73        27.71 o                         
  -5   2   4         14.69         -2.63        11.20 o                         
  -4   2   4          4.35        -14.67        16.18 o                         
  -3   2   4       3375.70       3435.73        17.16 o                         
  -2   2   4       1699.82       1717.81        14.64 o                         
  -1   2   4       9605.72      10103.88       123.07 o                         
   0   2   4       1038.82        880.77        11.40 o                         
   1   2   4         24.71         27.92        11.58 o                         
   2   2   4       1852.28       2021.98        20.21 o                         
   3   2   4       1665.47       1990.71        21.06 o                         
   4   2   4       1586.94       1661.27       133.16 o                         
   5   2   4        776.23        804.89        64.55 o                         
  -7   3   4       1185.00       1059.58        17.31 o                         
  -6   3   4        254.44        292.14        13.85 o                         
  -5   3   4        885.23        923.30        15.01 o                         
  -4   3   4       1186.30       1241.01        21.12 o                         
  -3   3   4       1088.51       1176.92        25.50 o                         
  -2   3   4       1867.36       1762.91        17.78 o                         
  -1   3   4       2272.70       2282.85        24.60 o                         
   0   3   4         43.30         14.73        10.00 o                         
   1   3   4       1507.97       1608.11        34.80 o                         
   2   3   4        385.20        409.45        48.54 o                         
   3   3   4       2151.68       2364.11        22.54 o                         
   4   3   4        521.71        557.33        53.06 o                         
   5   3   4        530.35        527.20        22.69 o                         
  -7   4   4          7.67         15.95        14.78 o                         
  -6   4   4        429.58        455.74        17.55 o                         
  -5   4   4        196.03        216.88        11.99 o                         
  -4   4   4          2.95         18.99        11.99 o                         
  -3   4   4       2196.32       2134.42        14.44 o                         
  -2   4   4        638.18        610.64        11.50 o                         
  -1   4   4       4447.82       4496.53        55.00 o                         
   0   4   4       1434.05       1473.75        13.17 o                         
   1   4   4         20.96         40.77        11.65 o                         
   2   4   4       1503.16       1635.52        21.80 o                         
   3   4   4       2057.17       2199.63       193.22 o                         
   4   4   4       1194.68       1216.82        78.87 o                         
   5   4   4        519.98        477.77        15.92 o                         
  -7   5   4        498.51        450.10        31.15 o                         
  -6   5   4        248.39        258.04        15.17 o                         
  -5   5   4          8.81         14.90        15.73 o                         
  -4   5   4       1414.03       1532.08        18.34 o                         
  -3   5   4        297.50        275.56        10.43 o                         
  -2   5   4        758.35        714.99        10.93 o                         
  -1   5   4       1606.89       1644.86        16.16 o                         
   0   5   4        854.81        868.12        12.63 o                         
   1   5   4       1295.18       1375.79        32.43 o                         
   2   5   4        353.36        359.43        29.41 o                         
   3   5   4        243.74        241.51        15.06 o                         
   4   5   4        421.82        402.08        27.32 o                         
   5   5   4         56.53         81.48        13.95 o                         
  -7   6   4          4.09         11.68        12.47 o                         
  -6   6   4         41.42         65.23        13.16 o                         
  -5   6   4        110.85        116.42        11.80 o                         
  -4   6   4         75.02        104.16        12.86 o                         
  -3   6   4        856.58        810.86        18.08 o                         
  -2   6   4         32.52         17.54        10.47 o                         
  -1   6   4       1513.47       1565.39        13.53 o                         
   0   6   4        391.09        317.08        12.30 o                         
   1   6   4        515.46        495.22        12.90 o                         
   2   6   4        826.28        876.67        20.59 o                         
   3   6   4        882.78        885.99        66.67 o                         
   4   6   4        198.28        235.92        22.87 o                         
   5   6   4        540.03        517.10        43.76 o                         
  -7   7   4         49.93         18.74        14.52 o                         
  -6   7   4        337.87        338.74        15.15 o                         
  -5   7   4         63.60         63.13        11.23 o                         
  -4   7   4        168.60        204.07        15.56 o                         
  -3   7   4          0.79          3.11        10.59 o                         
  -2   7   4          7.41         17.21        11.57 o                         
  -1   7   4        170.26        160.21        12.37 o                         
   0   7   4        212.83        238.94        13.43 o                         
   1   7   4       1490.52       1467.06        21.14 o                         
   2   7   4         74.72         66.62        15.96 o                         
   3   7   4        172.56        198.03        16.61 o                         
   4   7   4          7.82        -13.22        13.22 o                         
   5   7   4         25.39         41.30        14.88 o                         
  -7   8   4          1.58         14.26        14.60 o                         
  -6   8   4          3.97          2.21        12.06 o                         
  -5   8   4          8.65         13.57        10.41 o                         
  -4   8   4         84.41        108.39        13.05 o                         
  -3   8   4         42.51         42.08        10.41 o                         
  -2   8   4          1.06          1.87         9.03 o                         
  -1   8   4         46.64         48.28        11.67 o                         
   0   8   4        139.69        145.78        13.21 o                         
   1   8   4         76.61         78.66        12.73 o                         
   2   8   4        366.41        418.73        22.68 o                         
   3   8   4        134.03        142.36        16.40 o                         
   4   8   4         19.98         23.16        16.72 o                         
   5   8   4        194.42        175.08        29.66 o                         
  -7   9   4         76.39         51.03        22.35 o                         
  -6   9   4        105.59        121.15        13.17 o                         
  -5   9   4         96.09        102.66        11.38 o                         
  -4   9   4         42.10         44.17        12.36 o                         
  -3   9   4         33.77         36.43        11.26 o                         
  -2   9   4        357.72        350.18        10.47 o                         
  -1   9   4        140.93        130.13        11.73 o                         
   0   9   4       1163.10       1195.06        13.72 o                         
   1   9   4          5.27         17.64        15.10 o                         
   2   9   4        782.07        880.00        17.62 o                         
   3   9   4        159.12        173.44        21.57 o                         
   4   9   4        242.84        232.00        21.66 o                         
   5   9   4        178.73        138.09        15.32 o                         
  -6  10   4        348.05        330.01        34.78 o                         
  -5  10   4         53.24         68.73        13.58 o                         
  -4  10   4        430.46        454.00        12.09 o                         
  -3  10   4          5.85         19.11        12.53 o                         
  -2  10   4        513.81        543.24        11.04 o                         
  -1  10   4        517.37        516.55        10.98 o                         
   0  10   4          1.43         15.66        12.52 o                         
   1  10   4         55.61         47.33        12.40 o                         
   2  10   4        675.04        737.51        23.91 o                         
   3  10   4        279.30        266.98        17.01 o                         
   4  10   4        273.72        286.94        13.22 o                         
   5  10   4         20.53         17.29        14.30 o                         
  -6  11   4        142.59        126.14        13.95 o                         
  -5  11   4         64.38         78.01        13.48 o                         
  -4  11   4        198.90        211.02        12.30 o                         
  -3  11   4       1371.09       1439.75        15.89 o                         
  -2  11   4       2484.55       2576.89        35.92 o                         
  -1  11   4          0.51        -10.19        10.19 o                         
   0  11   4        786.87        807.17        12.67 o                         
   1  11   4        112.91        127.64        16.79 o                         
   2  11   4        471.75        468.03        21.75 o                         
   3  11   4       1035.45       1047.15        52.40 o                         
   4  11   4        288.96        273.75        29.16 o                         
   5  11   4        195.48        220.51        14.29 o                         
  -6  12   4        778.29        798.31        17.66 o                         
  -5  12   4         15.60         11.76        14.85 o                         
  -4  12   4          0.35         -0.64        12.32 o                         
  -3  12   4        990.06       1062.46        15.45 o                         
  -2  12   4        582.12        582.04        12.82 o                         
  -1  12   4       1563.05       1512.94        14.56 o                         
   0  12   4         19.76         -5.95        14.43 o                         
   1  12   4        472.77        513.99        16.58 o                         
   2  12   4        227.73        233.19        20.24 o                         
   3  12   4        190.32        197.01        16.63 o                         
   4  12   4        654.17        649.04        35.84 o                         
   5  12   4          9.76         26.82        16.41 o                         
  -6  13   4         82.68         66.69        14.26 o                         
  -5  13   4        238.12        245.74        13.95 o                         
  -4  13   4        458.61        459.48        12.52 o                         
  -3  13   4        113.05        139.67        14.41 o                         
  -2  13   4       3731.47       4138.60        67.08 o                         
  -1  13   4        153.99        132.78        10.77 o                         
   0  13   4        777.30        834.83        15.99 o                         
   1  13   4        185.61        165.82        13.88 o                         
   2  13   4        224.94        214.97        12.97 o                         
   3  13   4        702.04        759.98        49.52 o                         
   4  13   4        552.70        557.80        14.44 o                         
  -6  14   4        644.53        622.50        15.29 o                         
  -5  14   4         49.55         67.46        13.11 o                         
  -4  14   4         28.55         45.31        14.53 o                         
  -3  14   4       1794.08       1830.18        41.69 o                         
  -2  14   4        483.49        504.22        14.83 o                         
  -1  14   4       1745.33       1835.90        48.21 o                         
   0  14   4        191.84        233.81        13.14 o                         
   1  14   4        116.93        116.72        14.34 o                         
   2  14   4          6.39         17.15        13.64 o                         
   3  14   4        467.64        469.77        19.07 o                         
   4  14   4        816.75        871.82        18.77 o                         
  -6  15   4         22.37         24.86        14.71 o                         
  -5  15   4        195.63        211.25        12.53 o                         
  -4  15   4        294.27        285.49        10.07 o                         
  -3  15   4          3.25         13.49        11.53 o                         
  -2  15   4       2465.31       2582.44        87.11 o                         
  -1  15   4        445.93        476.98        20.13 o                         
   0  15   4       1486.78       1480.75        16.07 o                         
   1  15   4        227.33        218.31        13.83 o                         
   2  15   4        311.14        306.75        18.88 o                         
   3  15   4        523.83        537.76        22.82 o                         
   4  15   4        651.85        577.79        23.36 o                         
  -6  16   4        787.03        705.75        17.27 o                         
  -5  16   4        213.75        219.70        14.06 o                         
  -4  16   4         38.12         49.64        13.51 o                         
  -3  16   4        711.99        771.48        13.83 o                         
  -2  16   4        175.46        218.60        13.78 o                         
  -1  16   4       1058.48       1141.50        30.87 o                         
   0  16   4        395.73        441.03        17.67 o                         
   1  16   4          5.90         -4.84        11.30 o                         
   2  16   4       1460.80       1405.65        78.00 o                         
   3  16   4        484.30        489.00        38.31 o                         
   4  16   4        520.83        467.27        14.07 o                         
  -6  17   4         62.66         42.71        24.97 o                         
  -5  17   4        144.29        143.23        12.15 o                         
  -4  17   4        339.00        380.48        14.40 o                         
  -3  17   4        183.46        208.80        15.88 o                         
  -2  17   4       1977.85       2018.69        18.08 o                         
  -1  17   4         91.16        111.38        16.77 o                         
   0  17   4        888.83        913.23        18.24 o                         
   1  17   4       1252.12       1220.83        56.70 o                         
   2  17   4        194.91        208.14        13.35 o                         
   3  17   4        766.20        761.92        35.45 o                         
   4  17   4        548.27        518.02        20.03 o                         
  -5  18   4        351.32        330.11        21.80 o                         
  -4  18   4          2.10        -13.06        13.53 o                         
  -3  18   4       1083.00       1093.07        40.65 o                         
  -2  18   4        225.34        253.76        25.82 o                         
  -1  18   4       1231.75       1165.41        30.62 o                         
   0  18   4        813.92        824.78        29.95 o                         
   1  18   4          1.92          0.33        11.57 o                         
   2  18   4        959.37        969.90        45.39 o                         
   3  18   4        242.08        217.11        13.69 o                         
   4  18   4         59.22         44.80        15.30 o                         
  -5  19   4         69.11         86.46        16.35 o                         
  -4  19   4       1035.26       1011.17        29.03 o                         
  -3  19   4         33.28          0.59        20.00 o                         
  -2  19   4        817.45        825.39        16.24 o                         
  -1  19   4        454.83        461.16        16.74 o                         
   0  19   4        174.18        149.61        12.26 o                         
   1  19   4        709.72        683.59        32.52 o                         
   2  19   4         37.64         39.60        14.32 o                         
   3  19   4        450.25        461.03        16.82 o                         
  -5  20   4        528.69        496.16        28.28 o                         
  -4  20   4         62.91         30.23        17.64 o                         
  -3  20   4        667.84        689.80        21.75 o                         
  -2  20   4        139.21        140.33        13.48 o                         
  -1  20   4         28.35         22.06        11.83 o                         
   0  20   4       1387.59       1365.76        38.54 o                         
   1  20   4          0.88         17.70        11.68 o                         
   2  20   4        645.34        610.81        23.33 o                         
   3  20   4         68.29         47.95        15.33 o                         
  -5  21   4         26.75         -6.07        17.61 o                         
  -4  21   4        377.18        365.39        26.77 o                         
  -3  21   4          9.19         11.48        15.30 o                         
  -2  21   4        152.15        162.53        14.96 o                         
  -1  21   4        868.14        878.87        29.55 o                         
   0  21   4         16.02         24.93        12.83 o                         
   1  21   4        989.44        999.26        15.48 o                         
   2  21   4          3.74          4.57        15.15 o                         
   3  21   4        109.25        103.75        14.66 o                         
  -4  22   4        176.53        179.67        18.39 o                         
  -3  22   4        109.45        101.31        14.58 o                         
  -2  22   4         44.50         58.01        16.79 o                         
  -1  22   4          7.43         12.59        14.19 o                         
   0  22   4        741.52        774.79        15.46 o                         
   1  22   4         19.72         26.80        12.81 o                         
   2  22   4        376.69        361.20        17.55 o                         
   3  22   4          2.78        -14.23        14.23 o                         
  -4  23   4        278.12        286.46        21.63 o                         
  -3  23   4        195.89        230.78        39.48 o                         
  -2  23   4          5.75          6.84        17.13 o                         
  -1  23   4         60.54         72.12        12.60 o                         
   0  23   4          2.31          3.16        11.96 o                         
   1  23   4        388.76        359.24        22.68 o                         
   2  23   4         33.68         29.04        14.76 o                         
  -4  24   4        131.97        119.25        18.50 o                         
  -3  24   4         97.46         90.43        21.15 o                         
  -2  24   4         58.77         49.52        14.75 o                         
  -1  24   4         19.45         18.13        13.34 o                         
   0  24   4        265.04        257.85        13.79 o                         
   1  24   4         13.85         30.48        18.42 o                         
   2  24   4         20.34         28.30        16.69 o                         
  -3  25   4         44.97         18.32        20.40 o                         
  -2  25   4         45.40         64.49        19.91 o                         
  -1  25   4         38.22         42.81        17.16 o                         
   0  25   4         14.61         20.11        13.01 o                         
   1  25   4         61.03         49.00        19.28 o                         
   2  25   4        110.48        109.41        22.25 o                         
  -3  26   4          9.92          9.28        31.05 o                         
  -2  26   4         12.12         14.76        19.52 o                         
  -1  26   4        184.36        207.02        16.08 o                         
   0  26   4        107.06         88.98        14.24 o                         
   1  26   4          1.73        -12.74        19.29 o                         
  -2  27   4        137.75        148.11        56.09 o                         
  -1  27   4          0.86         17.20        16.03 o                         
   0  27   4        122.68         99.88        14.65 o                         
  -7   1   5          1.48         31.04        12.14 o                         
  -6   1   5         95.62         96.11        14.23 o                         
  -5   1   5          1.16          3.79        11.31 o                         
  -4   1   5         12.84        -17.76        21.71 o                         
  -3   1   5        218.58        214.94         9.80 o                         
  -2   1   5         10.99         18.05        10.18 o                         
  -1   1   5          0.57         -9.95        10.34 o                         
   0   1   5        296.39        328.53         9.46 o                         
   1   1   5         14.70         28.34        15.70 o                         
   2   1   5        546.76        588.20        41.42 o                         
   3   1   5        108.49         67.87        15.66 o                         
   4   1   5          5.56         -6.63        12.90 o                         
   5   1   5         26.17         47.64        15.26 o                         
  -7   2   5         48.10          7.86        14.01 o                         
  -6   2   5          0.18         23.12        14.00 o                         
  -5   2   5        114.59        106.73        10.61 o                         
  -4   2   5        915.27        952.71        13.92 o                         
  -3   2   5          1.76          5.40        10.24 o                         
  -2   2   5        775.25        772.45        11.07 o                         
  -1   2   5          3.06         -6.28        10.23 o                         
   0   2   5         26.76         23.52        12.27 o                         
   1   2   5        349.10        392.11        18.20 o                         
   2   2   5        235.42        232.17        23.70 o                         
   3   2   5        447.57        478.68        46.45 o                         
   4   2   5         55.17         26.45        12.71 o                         
   5   2   5          2.30        -15.28        15.28 o                         
  -7   3   5         52.31         51.81        13.53 o                         
  -6   3   5         40.40         51.61        11.89 o                         
  -5   3   5        671.56        667.84        12.47 o                         
  -4   3   5        202.57        208.83        12.27 o                         
  -3   3   5       1948.23       2001.66        30.95 o                         
  -2   3   5        146.24        171.35        10.52 o                         
  -1   3   5        413.32        411.28        17.12 o                         
   0   3   5         63.69         34.97        10.05 o                         
   1   3   5         65.79         76.72        12.78 o                         
   2   3   5       1390.94       1530.41        45.13 o                         
   3   3   5         55.12         50.46        29.52 o                         
   4   3   5         52.55         44.80        16.44 o                         
   5   3   5         54.48         54.46        20.29 o                         
  -7   4   5        102.64         27.33        17.65 o                         
  -6   4   5        176.73        172.89        12.94 o                         
  -5   4   5         61.78         79.83        10.39 o                         
  -4   4   5       2327.53       2476.42        17.99 o                         
  -3   4   5        763.87        767.26        12.39 o                         
  -2   4   5        842.23        825.87        14.55 o                         
  -1   4   5         44.24         43.74         9.37 o                         
   0   4   5        156.85        144.92        10.41 o                         
   1   4   5       1935.65       2057.08        27.64 o                         
   2   4   5         10.42         10.01        36.15 o                         
   3   4   5       1014.32       1061.90        29.73 o                         
   4   4   5          1.68         -2.98        12.42 o                         
  -6   5   5          8.92         25.67        12.88 o                         
  -5   5   5       1186.93       1212.65        28.23 o                         
  -4   5   5        476.05        488.59        13.15 o                         
  -3   5   5       1929.65       2013.55        29.99 o                         
  -2   5   5        482.11        463.18        12.23 o                         
  -1   5   5        139.02        143.00         9.55 o                         
   0   5   5       1368.16       1411.07        12.88 o                         
   1   5   5         37.99         40.54        15.69 o                         
   2   5   5       3014.40       3342.93        71.92 o                         
   3   5   5         37.82         48.13        16.18 o                         
   4   5   5        225.29        198.93        26.38 o                         
  -6   6   5         31.33         18.59        16.28 o                         
  -5   6   5         26.43         12.63        10.83 o                         
  -4   6   5       2833.25       3008.84        73.08 o                         
  -3   6   5        391.38        387.43        13.35 o                         
  -2   6   5       1659.02       1656.16        18.15 o                         
  -1   6   5        285.71        256.40         9.83 o                         
   0   6   5          6.34          4.83        10.99 o                         
   1   6   5       4458.88       4888.91        77.60 o                         
   2   6   5          1.76         30.50        16.24 o                         
   3   6   5        828.48        907.32        75.59 o                         
   4   6   5         65.60         55.02        10.75 o                         
  -6   7   5         43.32         42.15        11.35 o                         
  -5   7   5        435.07        444.94        13.98 o                         
  -4   7   5        153.86        156.90        12.13 o                         
  -3   7   5       2659.20       2851.20        72.07 o                         
  -2   7   5        268.24        265.04        16.17 o                         
  -1   7   5        269.88        256.90        10.68 o                         
   0   7   5       4452.30       4661.17        21.02 o                         
   1   7   5         10.50         20.54        12.44 o                         
   2   7   5       3527.02       4006.70        98.42 o                         
   3   7   5         10.49          2.50        13.25 o                         
   4   7   5        219.55        233.29        26.62 o                         
  -6   8   5         72.22         93.57        12.93 o                         
  -5   8   5        189.28        174.84        12.46 o                         
  -4   8   5       2553.34       2704.76        27.71 o                         
  -3   8   5        216.92        201.36        12.34 o                         
  -2   8   5       1938.44       2051.08        24.37 o                         
  -1   8   5        591.13        617.91        12.22 o                         
   0   8   5        321.25        312.79        13.41 o                         
   1   8   5       2915.93       3236.15        43.79 o                         
   2   8   5         17.86         19.35        14.89 o                         
   3   8   5       1408.42       1413.14       105.55 o                         
   4   8   5          4.09         14.89        18.62 o                         
  -6   9   5        160.85        175.68        14.91 o                         
  -5   9   5       1005.39       1073.82        16.05 o                         
  -4   9   5        587.91        597.43        12.63 o                         
  -3   9   5       2403.61       2571.44        42.90 o                         
  -2   9   5         33.72         44.42        11.79 o                         
  -1   9   5        988.05       1068.89        24.83 o                         
   0   9   5        887.19        962.15        17.23 o                         
   1   9   5         32.18         29.54        12.12 o                         
   2   9   5       2944.87       3193.76        86.86 o                         
   3   9   5          6.29          6.40        12.89 o                         
   4   9   5        270.90        280.65        28.38 o                         
  -6  10   5        238.52        243.59        21.87 o                         
  -5  10   5        207.99        209.83        15.48 o                         
  -4  10   5       2365.49       2526.79        34.01 o                         
  -3  10   5         25.05         26.69        12.96 o                         
  -2  10   5       2156.10       2320.36        50.84 o                         
  -1  10   5         65.36         81.57        11.62 o                         
   0  10   5        375.90        381.54        15.97 o                         
   1  10   5       1180.05       1276.38        18.73 o                         
   2  10   5        187.43        194.75        20.55 o                         
   3  10   5       1283.25       1360.25       101.45 o                         
   4  10   5        106.11        106.49        17.81 o                         
  -6  11   5        395.21        358.20        17.27 o                         
  -5  11   5        603.20        610.33        18.26 o                         
  -4  11   5        317.48        301.71        10.28 o                         
  -3  11   5       1045.92       1163.10        14.87 o                         
  -2  11   5          8.27         15.99        13.23 o                         
  -1  11   5        534.66        550.72        20.63 o                         
   0  11   5        815.57        823.90        26.27 o                         
   1  11   5        538.19        541.20        12.93 o                         
   2  11   5       2571.29       2683.15       150.04 o                         
   3  11   5          2.09         14.54        17.68 o                         
   4  11   5        347.86        309.87        18.01 o                         
  -6  12   5        113.69        110.91        18.22 o                         
  -5  12   5        173.81        179.92        15.62 o                         
  -4  12   5       1223.48       1259.58        13.30 o                         
  -3  12   5          0.84         13.18        11.35 o                         
  -2  12   5        660.39        733.56        21.14 o                         
  -1  12   5        254.30        253.43        17.83 o                         
   0  12   5        384.14        392.60        14.01 o                         
   1  12   5       1675.78       1739.23        24.87 o                         
   2  12   5         48.54         38.68        15.21 o                         
   3  12   5        516.72        527.36        25.27 o                         
   4  12   5        240.16        219.21        13.51 o                         
  -6  13   5        285.62        277.40        15.41 o                         
  -5  13   5        152.08        167.00        11.11 o                         
  -4  13   5        106.80        118.92        13.49 o                         
  -3  13   5        761.37        752.24        23.77 o                         
  -2  13   5          1.91          3.44        10.65 o                         
  -1  13   5        654.27        657.18        19.78 o                         
   0  13   5        979.88       1009.79        13.90 o                         
   1  13   5        518.72        524.71        14.35 o                         
   2  13   5        402.48        414.96        27.72 o                         
   3  13   5         94.35        104.96        18.45 o                         
   4  13   5        112.56        101.78        14.01 o                         
  -6  14   5         82.91         78.05        13.77 o                         
  -5  14   5        142.75        149.61        13.12 o                         
  -4  14   5        454.58        500.54        14.91 o                         
  -3  14   5         31.28         41.13        11.00 o                         
  -2  14   5        848.10        798.23        12.30 o                         
  -1  14   5        476.31        482.24        15.37 o                         
   0  14   5         87.95         86.57        14.18 o                         
   1  14   5          2.81          3.57        11.76 o                         
   2  14   5         74.56        102.78        13.91 o                         
   3  14   5         13.53         11.86        18.39 o                         
   4  14   5        191.79        125.65        14.45 o                         
  -5  15   5          7.05         -4.13        12.27 o                         
  -4  15   5        219.39        209.73        12.65 o                         
  -3  15   5          2.06         -3.88         9.91 o                         
  -2  15   5        315.51        312.81        13.22 o                         
  -1  15   5        585.41        604.69        15.21 o                         
   0  15   5        230.58        243.07        19.84 o                         
   1  15   5          0.50         -5.40        11.30 o                         
   2  15   5          8.49          4.60        13.95 o                         
   3  15   5        115.58         98.98        24.55 o                         
  -5  16   5         38.05         54.28        20.37 o                         
  -4  16   5         52.00         40.79        12.10 o                         
  -3  16   5        318.47        315.52        19.75 o                         
  -2  16   5        190.13        177.41        11.63 o                         
  -1  16   5        490.08        475.06        16.49 o                         
   0  16   5         93.36         96.51        11.06 o                         
   1  16   5         45.81         57.52        14.26 o                         
   2  16   5        549.71        507.66        28.18 o                         
   3  16   5          1.77        -17.63        19.40 o                         
  -5  17   5        170.39        159.90        16.81 o                         
  -4  17   5         42.77         59.41        14.15 o                         
  -3  17   5        253.45        265.10        13.85 o                         
  -2  17   5        585.59        596.97        20.81 o                         
  -1  17   5        147.33        166.28        15.57 o                         
   0  17   5         27.15         14.53        11.51 o                         
   1  17   5         25.58         19.27        19.11 o                         
   2  17   5         18.95         26.11        14.73 o                         
   3  17   5        136.24        109.28        15.77 o                         
  -5  18   5          1.38        -16.28        16.28 o                         
  -4  18   5        272.31        276.81        12.45 o                         
  -3  18   5        626.07        639.78        20.21 o                         
  -2  18   5         45.80         39.08        31.12 o                         
  -1  18   5         78.37         78.44        12.28 o                         
   0  18   5         30.82         31.14        22.24 o                         
   1  18   5         75.24         77.52        14.02 o                         
   2  18   5        141.18        136.73        16.43 o                         
   3  18   5         72.10         33.45        17.19 o                         
  -5  19   5        128.03        121.67        16.06 o                         
  -4  19   5          6.26         30.69        21.65 o                         
  -3  19   5        495.35        522.13        20.99 o                         
  -2  19   5         97.33        137.18        16.96 o                         
  -1  19   5         10.49         22.05        18.19 o                         
   0  19   5          5.82          4.64        15.62 o                         
   1  19   5        107.06         88.26        15.17 o                         
   2  19   5        195.09        194.57        24.29 o                         
   3  19   5        156.78        120.68        25.25 o                         
  -4  20   5         24.42         49.03        16.29 o                         
  -3  20   5        249.46        253.90        16.43 o                         
  -2  20   5         74.24         93.25        23.51 o                         
  -1  20   5          5.53          8.75        15.57 o                         
   0  20   5          1.48        -10.39        13.59 o                         
   1  20   5       1176.59       1085.92        52.38 o                         
   2  20   5         31.27         42.10        12.84 o                         
  -4  21   5          1.99         -7.47        21.96 o                         
  -3  21   5        416.24        434.65        20.11 o                         
  -2  21   5        116.16        114.56        14.16 o                         
  -1  21   5          4.53          2.95        11.41 o                         
   0  21   5        178.79        160.13        20.17 o                         
   1  21   5         66.54         65.73        14.65 o                         
   2  21   5        498.02        431.26        16.08 o                         
  -4  22   5        211.33        153.58        16.66 o                         
  -3  22   5        158.31        162.91        16.59 o                         
  -2  22   5        127.93         91.78        14.04 o                         
  -1  22   5          2.35        -10.28        12.22 o                         
   0  22   5         19.82         15.04        11.66 o                         
   1  22   5        473.28        471.83        23.75 o                         
   2  22   5          6.74          3.96        14.00 o                         
  -3  23   5        414.30        377.40        24.26 o                         
  -2  23   5          1.68         12.52        17.84 o                         
  -1  23   5        109.63        117.34        16.31 o                         
   0  23   5         86.86         86.11        14.18 o                         
   1  23   5          6.86          3.16        13.27 o                         
  -3  24   5         72.54         23.03        15.48 o                         
  -2  24   5         75.76         60.56        17.87 o                         
  -1  24   5        192.89        191.27        14.82 o                         
   0  24   5         65.69         42.47        14.84 o                         
   1  24   5        315.58        241.83        18.47 o                         
  -2  25   5         66.18         55.82        15.24 o                         
  -1  25   5        130.64         91.33        12.07 o                         
   0  25   5        119.22         86.35        13.07 o                         
  -1  26   5         58.20         43.71        39.64 o                         
  -6   0   6       1020.44        938.78        31.99 o                         
  -5   0   6        522.66        577.39        28.19 o                         
  -4   0   6       1107.89       1091.04        47.16 o                         
  -3   0   6        166.18        183.61        20.07 o                         
  -2   0   6         81.67        102.41        14.72 o                         
  -1   0   6       2921.15       3169.96        26.54 o                         
   0   0   6       1048.41       1146.54        28.82 o                         
   1   0   6       1233.23       1314.31        24.29 o                         
   2   0   6        982.27        944.42        21.80 o                         
   3   0   6         84.51         97.12        22.43 o                         
   4   0   6        450.53        398.63       115.83 o                         
  -6   1   6        866.07        824.06        17.62 o                         
  -5   1   6       2233.14       2373.05        15.85 o                         
  -4   1   6        282.04        283.23        14.52 o                         
  -3   1   6          3.53          9.66        11.39 o                         
  -2   1   6        729.76        761.69        26.14 o                         
  -1   1   6       1910.91       2065.90        56.76 o                         
   0   1   6       2844.50       3089.47        40.14 o                         
   1   1   6       1616.43       1564.20        19.72 o                         
   2   1   6        110.76        133.63        15.34 o                         
   3   1   6        111.68        108.01        15.52 o                         
   4   1   6        587.64        501.18        42.03 o                         
  -6   2   6        386.41        417.48        15.52 o                         
  -5   2   6        446.48        442.73        12.91 o                         
  -4   2   6        829.71        831.72        14.80 o                         
  -3   2   6        500.94        528.17        14.44 o                         
  -2   2   6         51.29         52.44        12.02 o                         
  -1   2   6       1828.04       1920.03        26.47 o                         
   0   2   6       1469.42       1490.29        18.85 o                         
   1   2   6       1428.91       1550.41        24.83 o                         
   2   2   6        500.47        571.20        16.51 o                         
   3   2   6        185.31        179.72        15.67 o                         
   4   2   6        434.62        284.82        34.99 o                         
  -6   3   6         48.59         86.99        12.63 o                         
  -5   3   6       1188.22       1294.08        16.03 o                         
  -4   3   6        426.13        418.50        10.93 o                         
  -3   3   6         28.71         15.72        12.27 o                         
  -2   3   6        406.61        432.07        16.50 o                         
  -1   3   6       4234.91       4639.58        89.52 o                         
   0   3   6        755.27        842.46        13.20 o                         
   1   3   6        814.95        890.62        19.40 o                         
   2   3   6        330.77        337.18        15.24 o                         
   3   3   6          8.26         13.86        17.66 o                         
   4   3   6        230.55        181.93        15.51 o                         
  -6   4   6        235.01        219.80        24.34 o                         
  -5   4   6         62.94         76.17        19.41 o                         
  -4   4   6        552.89        583.81        14.18 o                         
  -3   4   6        389.84        402.32        13.17 o                         
  -2   4   6         17.37         23.18        11.74 o                         
  -1   4   6        297.04        287.56        11.63 o                         
   0   4   6        711.91        730.03        18.46 o                         
   1   4   6        467.97        497.64        13.61 o                         
   2   4   6        267.67        292.70        23.48 o                         
   3   4   6         67.95         94.54        21.13 o                         
   4   4   6        206.69        161.34        21.00 o                         
  -6   5   6         95.16        104.78        16.14 o                         
  -5   5   6        802.24        833.03        13.50 o                         
  -4   5   6        202.11        181.15        15.99 o                         
  -3   5   6          7.04        -14.16        14.16 o                         
  -2   5   6        272.23        288.80        13.20 o                         
  -1   5   6        270.99        306.98        12.25 o                         
   0   5   6          9.51          6.62        13.92 o                         
   1   5   6        303.10        300.14        17.60 o                         
   2   5   6          0.31         13.87        31.85 o                         
   3   5   6         17.86         27.98        17.30 o                         
   4   5   6        423.62        338.60        26.17 o                         
  -6   6   6         54.63         47.81        19.02 o                         
  -5   6   6         42.29         53.47        12.98 o                         
  -4   6   6         75.93         65.23        10.18 o                         
  -3   6   6        235.86        226.63        10.20 o                         
  -2   6   6         26.82         18.80        11.56 o                         
  -1   6   6        165.86        146.66        11.10 o                         
   0   6   6         37.38         56.39        12.40 o                         
   1   6   6          8.65         38.83        22.34 o                         
   2   6   6        293.54        333.89        19.12 o                         
   3   6   6         41.70         47.54        14.92 o                         
   4   6   6        231.55        231.29        18.71 o                         
  -6   7   6         15.85          3.03        12.42 o                         
  -5   7   6         49.54         60.06        16.13 o                         
  -4   7   6         12.48          4.22        10.73 o                         
  -3   7   6        151.10        171.14        11.38 o                         
  -2   7   6         47.67         53.09        10.74 o                         
  -1   7   6        150.71        150.74        12.91 o                         
   0   7   6        171.44        179.79        11.73 o                         
   1   7   6        230.93        196.67        11.35 o                         
   2   7   6          6.02         10.62        25.37 o                         
   3   7   6         97.76         90.75        21.15 o                         
  -6   8   6         69.59         77.54        17.47 o                         
  -5   8   6         18.09          1.48        15.09 o                         
  -4   8   6        108.10        127.20        13.03 o                         
  -3   8   6         92.63         94.09        11.18 o                         
  -2   8   6         54.11         72.96        12.47 o                         
  -1   8   6        215.19        223.00        11.75 o                         
   0   8   6          0.51         22.10        13.54 o                         
   1   8   6          0.92         -3.19        13.14 o                         
   2   8   6        237.59        286.76        16.20 o                         
   3   8   6         21.68         17.11        24.77 o                         
  -6   9   6          6.07          6.93        13.26 o                         
  -5   9   6        136.61        124.78        11.00 o                         
  -4   9   6        185.96        194.19        15.84 o                         
  -3   9   6         14.88         19.04        11.85 o                         
  -2   9   6        150.48        144.93        11.37 o                         
  -1   9   6         20.54         11.51        11.27 o                         
   0   9   6         90.24         91.96        11.33 o                         
   1   9   6          5.56        -16.82        16.82 o                         
   2   9   6        143.34        164.85        40.73 o                         
   3   9   6          0.41         -6.87        16.78 o                         
  -6  10   6        234.37        208.03        21.27 o                         
  -5  10   6          2.33         17.96        12.73 o                         
  -4  10   6        311.24        341.82        15.50 o                         
  -3  10   6        199.34        196.67         9.73 o                         
  -2  10   6        420.48        444.31        11.94 o                         
  -1  10   6          7.80         13.50        11.14 o                         
   0  10   6        196.40        196.90        15.73 o                         
   1  10   6        408.89        450.60        17.59 o                         
   2  10   6         85.07         89.20        15.45 o                         
   3  10   6          2.35        -25.56        25.56 o                         
  -6  11   6         59.09         40.50        18.04 o                         
  -5  11   6        296.32        286.03        11.11 o                         
  -4  11   6          3.85        -12.89        12.89 o                         
  -3  11   6        101.97        104.51        10.76 o                         
  -2  11   6          6.19          0.40        10.03 o                         
  -1  11   6        299.93        322.79        14.17 o                         
   0  11   6        883.95        896.06        28.68 o                         
   1  11   6          1.86         16.66        14.29 o                         
   2  11   6         42.94         67.21        23.09 o                         
   3  11   6         30.69         29.21        19.96 o                         
  -5  12   6         57.25         52.22        17.77 o                         
  -4  12   6        616.32        610.05        13.70 o                         
  -3  12   6         65.77         79.19        13.16 o                         
  -2  12   6        298.91        322.95        22.78 o                         
  -1  12   6        445.10        486.29        22.15 o                         
   0  12   6        925.14        927.20        19.68 o                         
   1  12   6        734.95        805.42        22.32 o                         
   2  12   6          3.22         26.55        42.89 o                         
   3  12   6         47.73         36.93        15.50 o                         
  -5  13   6        809.72        808.40        25.69 o                         
  -4  13   6         15.31          3.41        10.70 o                         
  -3  13   6        240.09        227.22        14.52 o                         
  -2  13   6        276.70        273.29        14.32 o                         
  -1  13   6        388.61        393.95        12.79 o                         
   0  13   6        710.71        714.98        14.86 o                         
   1  13   6        296.23        303.40        14.72 o                         
   2  13   6         58.51         21.76        20.90 o                         
   3  13   6          2.80        -10.52        17.07 o                         
  -5  14   6        233.59        251.59        14.25 o                         
  -4  14   6        580.33        581.07        13.72 o                         
  -3  14   6        168.83        176.77        14.03 o                         
  -2  14   6         62.97         61.51        12.10 o                         
  -1  14   6        684.50        735.51        19.42 o                         
   0  14   6        913.66        937.70        18.01 o                         
   1  14   6        500.97        543.51        15.18 o                         
   2  14   6        115.60        120.42        13.34 o                         
   3  14   6          3.56         25.18        13.31 o                         
  -5  15   6        358.34        355.13        14.35 o                         
  -4  15   6        205.09        175.24        22.29 o                         
  -3  15   6         54.69         56.71        12.47 o                         
  -2  15   6        422.79        419.20        20.21 o                         
  -1  15   6        213.01        254.18        24.24 o                         
   0  15   6       1242.16       1386.02        18.54 o                         
   1  15   6        850.40        859.67        21.90 o                         
   2  15   6        237.26        193.09        20.15 o                         
  -5  16   6        117.76        135.67        14.23 o                         
  -4  16   6        234.58        268.99        18.49 o                         
  -3  16   6        192.14        182.77        21.76 o                         
  -2  16   6        304.71        337.44        14.54 o                         
  -1  16   6        571.05        605.07        18.93 o                         
   0  16   6       1233.76       1245.95        16.90 o                         
   1  16   6        949.02        957.43        19.24 o                         
   2  16   6        263.26        215.06        19.05 o                         
  -5  17   6        316.37        230.63        26.15 o                         
  -4  17   6        310.78        299.60        17.33 o                         
  -3  17   6         35.65         26.55        16.04 o                         
  -2  17   6        292.89        296.53        14.48 o                         
  -1  17   6        278.01        292.96        15.90 o                         
   0  17   6        559.11        590.05        16.61 o                         
   1  17   6        235.49        252.28        23.28 o                         
   2  17   6         43.07         37.67        27.80 o                         
  -4  18   6        274.12        235.84        15.60 o                         
  -3  18   6        355.70        342.11        16.50 o                         
  -2  18   6         48.72         52.50        15.18 o                         
  -1  18   6        349.61        349.57        16.04 o                         
   0  18   6        166.39        164.90        13.81 o                         
   1  18   6         22.15         -0.93        12.46 o                         
   2  18   6        315.37        266.55        15.44 o                         
  -4  19   6        139.96        117.81        23.44 o                         
  -3  19   6          8.15         -3.71        26.44 o                         
  -2  19   6        677.10        668.18        30.84 o                         
  -1  19   6         66.53         77.72        17.11 o                         
   0  19   6          4.73          7.74        22.83 o                         
   1  19   6        122.43        138.23        14.02 o                         
   2  19   6         32.24         21.72        28.05 o                         
  -4  20   6         38.27         55.03        22.13 o                         
  -3  20   6        349.92        330.61        16.88 o                         
  -2  20   6         36.12         41.12        16.19 o                         
  -1  20   6        190.96        201.46        16.30 o                         
   0  20   6        160.54        149.59        17.43 o                         
   1  20   6          7.88         16.11        13.69 o                         
  -3  21   6          2.98         -4.70        15.70 o                         
  -2  21   6        330.11        338.28        21.05 o                         
  -1  21   6          1.33         -6.92        17.76 o                         
   0  21   6         36.63         27.14        13.62 o                         
   1  21   6        325.86        258.31        14.33 o                         
  -3  22   6        353.54        330.84        20.70 o                         
  -2  22   6         28.64          7.59        21.06 o                         
  -1  22   6         83.23         69.26        16.94 o                         
   0  22   6        128.44        116.79        12.84 o                         
  -2  23   6        142.05        138.19        19.60 o                         
  -1  23   6         29.59         20.47        15.86 o                         
  -6   1   7          2.26          6.91        12.51 o                         
  -5   1   7          1.44          4.03        12.21 o                         
  -4   1   7          0.18          4.89        10.84 o                         
  -3   1   7         53.55         60.18        14.85 o                         
  -2   1   7        223.65        233.12        10.19 o                         
  -1   1   7        569.77        599.99        10.33 o                         
   0   1   7          0.18          3.97        10.96 o                         
   1   1   7          8.06          9.14        15.29 o                         
   2   1   7          6.59          2.28        39.36 o                         
   3   1   7          0.01         11.99        16.78 o                         
  -6   2   7          2.57         15.21        12.37 o                         
  -5   2   7         27.84         60.52        11.63 o                         
  -4   2   7         16.48         21.31        11.49 o                         
  -3   2   7          3.97         -6.11        11.09 o                         
  -2   2   7       1044.47       1031.80        16.52 o                         
  -1   2   7        274.14        262.00        17.44 o                         
   0   2   7        128.51        141.58         9.24 o                         
   1   2   7          1.16         -0.42        15.23 o                         
   2   2   7        186.55        127.44        21.30 o                         
   3   2   7        184.37        223.53        25.48 o                         
  -6   3   7        140.47        124.55        19.94 o                         
  -5   3   7         14.07         60.14        15.53 o                         
  -4   3   7          5.36        -12.58        12.58 o                         
  -3   3   7        482.38        506.38        13.89 o                         
  -2   3   7          9.04          2.21        10.63 o                         
  -1   3   7        683.21        689.04        14.46 o                         
   0   3   7         10.16          4.08        12.98 o                         
   1   3   7         13.70          0.82        15.47 o                         
   2   3   7        203.53        219.79        15.21 o                         
   3   3   7         52.65         39.50        17.80 o                         
  -6   4   7         86.18         93.33        18.12 o                         
  -5   4   7         37.70         52.22        30.48 o                         
  -4   4   7        194.46        196.28        15.67 o                         
  -3   4   7         31.17         55.86        12.75 o                         
  -2   4   7       1129.55       1182.85        14.37 o                         
  -1   4   7         52.63         74.38        10.43 o                         
   0   4   7        158.55        167.53        12.89 o                         
   1   4   7        109.67        121.72        36.21 o                         
   2   4   7         33.98         19.63        14.71 o                         
   3   4   7        724.60        612.40       111.18 o                         
  -6   5   7        499.41        407.08        17.90 o                         
  -5   5   7         52.03         72.36        13.37 o                         
  -4   5   7         54.82         38.50        16.11 o                         
  -3   5   7        950.83       1008.27        26.14 o                         
  -2   5   7         24.12         24.48        11.40 o                         
  -1   5   7       1073.32       1105.54        13.74 o                         
   0   5   7          8.45          2.71        15.84 o                         
   1   5   7         50.40         55.55        52.67 o                         
   2   5   7        409.00        400.52        71.84 o                         
   3   5   7         84.41         30.97        20.28 o                         
  -5   6   7        151.41        161.12        16.61 o                         
  -4   6   7        355.34        362.73        11.30 o                         
  -3   6   7         28.54         29.18        23.02 o                         
  -2   6   7       1720.59       1750.20        19.97 o                         
  -1   6   7        155.05        152.09         9.94 o                         
   0   6   7        425.18        497.89        16.40 o                         
   1   6   7        119.56        130.32        17.67 o                         
   2   6   7         62.60         44.38        17.87 o                         
   3   6   7        865.31        891.07        30.94 o                         
  -5   7   7          6.52         22.05        13.14 o                         
  -4   7   7          5.11          9.40        12.15 o                         
  -3   7   7        772.27        829.97        12.34 o                         
  -2   7   7          3.54        -11.85        11.85 o                         
  -1   7   7       2162.49       2313.82        35.90 o                         
   0   7   7         96.76         99.74        14.06 o                         
   1   7   7        106.46         87.84        15.28 o                         
   2   7   7        579.20        593.86        21.97 o                         
  -5   8   7        296.50        287.64        24.70 o                         
  -4   8   7        252.34        267.64        12.65 o                         
  -3   8   7          0.64          4.13        12.61 o                         
  -2   8   7       2318.00       2568.19        31.46 o                         
  -1   8   7          6.79         -1.39        12.95 o                         
   0   8   7        539.21        595.80        27.53 o                         
   1   8   7         65.54         79.69        17.56 o                         
   2   8   7        285.43        309.76        18.26 o                         
  -5   9   7          9.35         21.16        14.34 o                         
  -4   9   7        113.47        100.30        13.51 o                         
  -3   9   7        753.47        759.62        13.83 o                         
  -2   9   7          2.67          7.81        12.88 o                         
  -1   9   7       1215.17       1332.11        13.96 o                         
   0   9   7         16.18          1.49        13.73 o                         
   1   9   7         28.95         60.07        22.45 o                         
   2   9   7        306.29        267.66        44.94 o                         
  -5  10   7        261.22        260.61        33.00 o                         
  -4  10   7        477.12        461.57        21.42 o                         
  -3  10   7         45.12         58.06        26.35 o                         
  -2  10   7       1151.17       1219.07        23.25 o                         
  -1  10   7         10.96          9.27        15.62 o                         
   0  10   7        183.62        204.46        12.85 o                         
   1  10   7        263.05        266.59        12.60 o                         
   2  10   7         74.74         61.01        19.90 o                         
  -5  11   7         12.10         12.12        14.45 o                         
  -4  11   7         13.14         18.10        10.82 o                         
  -3  11   7        667.05        653.71        13.55 o                         
  -2  11   7         34.27         43.84        13.76 o                         
  -1  11   7       1086.48       1114.73        48.56 o                         
   0  11   7        209.91        196.33        15.53 o                         
   1  11   7        175.93        196.42        13.44 o                         
   2  11   7        262.65        254.34        20.88 o                         
  -5  12   7         63.41         41.28        13.90 o                         
  -4  12   7        481.74        469.67        17.26 o                         
  -3  12   7          8.19         28.38        11.04 o                         
  -2  12   7        873.27        886.77        15.02 o                         
  -1  12   7        205.69        203.20        14.20 o                         
   0  12   7        245.35        238.93        25.54 o                         
   1  12   7        361.19        358.79        18.00 o                         
   2  12   7         15.93         47.58        23.46 o                         
  -5  13   7         78.30         87.74        14.99 o                         
  -4  13   7         56.66         62.39        15.44 o                         
  -3  13   7        161.04        186.94        15.13 o                         
  -2  13   7         18.30         13.72        12.11 o                         
  -1  13   7        276.71        289.68        17.85 o                         
   0  13   7        252.00        249.81        15.51 o                         
   1  13   7        138.67        143.05        24.69 o                         
   2  13   7        423.49        353.23        83.59 o                         
  -4  14   7        325.36        293.25        13.75 o                         
  -3  14   7        112.63         99.67        11.49 o                         
  -2  14   7        125.07        131.11        28.35 o                         
  -1  14   7        156.32        158.04        13.87 o                         
   0  14   7          9.43         -7.55        15.01 o                         
   1  14   7        516.10        450.67        38.89 o                         
  -4  15   7         59.33         45.93        12.76 o                         
  -3  15   7          6.09         -6.71        16.88 o                         
  -2  15   7          0.15          3.46        16.89 o                         
  -1  15   7          1.06        -13.16        13.16 o                         
   0  15   7        232.68        216.08        17.88 o                         
   1  15   7        166.34        152.26        14.28 o                         
  -4  16   7        150.63        128.28        13.42 o                         
  -3  16   7         54.48         66.44        17.35 o                         
  -2  16   7         66.06         54.02        16.15 o                         
  -1  16   7         58.48         77.47        15.83 o                         
   0  16   7          1.10          1.92        15.61 o                         
   1  16   7        133.20         81.63        19.36 o                         
  -3  17   7        139.87        126.18        19.86 o                         
  -2  17   7          7.57        -17.77        17.77 o                         
  -1  17   7         25.30         18.21        20.24 o                         
   0  17   7         67.93         57.26        17.31 o                         
   1  17   7        134.66        107.80        27.57 o                         
  -3  18   7         16.69         20.37        17.19 o                         
  -2  18   7        220.95        217.88        31.39 o                         
  -1  18   7         67.44         46.20        20.04 o                         
   0  18   7         15.06          5.90        22.70 o                         
  -3  19   7        205.32        144.74        30.29 o                         
  -2  19   7          4.33          2.89        16.87 o                         
  -1  19   7        163.58        165.46        23.46 o                         
   0  19   7         63.27         75.32        22.84 o                         
  -2  20   7        157.32        152.06        29.12 o                         
  -5   0   8        656.64        566.58        21.09 o                         
  -4   0   8        573.26        582.52        25.64 o                         
  -3   0   8        295.23        318.13        46.10 o                         
  -2   0   8        261.42        241.15        33.39 o                         
  -1   0   8         16.20         15.66        17.07 o                         
   0   0   8        369.03        380.55        15.60 o                         
   1   0   8        199.57        210.62        25.51 o                         
  -5   1   8        241.46        187.93        17.01 o                         
  -4   1   8        902.09        883.21        20.36 o                         
  -3   1   8        295.39        297.28        15.69 o                         
  -2   1   8        172.09        142.20        16.29 o                         
  -1   1   8        143.58        120.11        12.38 o                         
   0   1   8        107.75        141.16        13.31 o                         
   1   1   8        739.96        689.68        42.61 o                         
  -5   2   8        322.28        268.95        17.70 o                         
  -4   2   8        405.47        401.42        13.77 o                         
  -3   2   8        482.87        464.70        17.25 o                         
  -2   2   8        355.64        374.68        12.78 o                         
  -1   2   8         24.79         59.84        19.57 o                         
   0   2   8        284.73        242.48        15.01 o                         
   1   2   8        121.58        148.64        37.14 o                         
  -5   3   8        147.48        114.05        22.80 o                         
  -4   3   8        407.82        397.68        16.60 o                         
  -3   3   8        247.22        210.93        12.51 o                         
  -2   3   8       1272.95       1249.76        79.62 o                         
  -1   3   8          2.58          2.94        12.84 o                         
   0   3   8        123.70        142.54        22.82 o                         
   1   3   8        895.36        869.49        83.56 o                         
  -5   4   8        128.51         96.78        14.15 o                         
  -4   4   8        249.79        227.20        14.45 o                         
  -3   4   8        352.13        333.93        13.67 o                         
  -2   4   8        441.95        457.51        12.68 o                         
  -1   4   8        120.98        126.54        10.60 o                         
   0   4   8        116.08        112.24        14.30 o                         
   1   4   8         24.05         17.97        18.03 o                         
  -5   5   8        174.72        134.30        32.78 o                         
  -4   5   8        132.98         99.93        15.69 o                         
  -3   5   8        170.88        192.66        11.98 o                         
  -2   5   8        175.06        162.18        13.94 o                         
  -1   5   8         54.82         31.63        13.15 o                         
   0   5   8        120.91        131.71        17.45 o                         
   1   5   8        246.61        167.84        33.50 o                         
  -4   6   8        152.34        101.47        12.44 o                         
  -3   6   8          3.63        -12.22        12.22 o                         
  -2   6   8         78.85         77.05        14.67 o                         
  -1   6   8         22.58         -3.52        11.93 o                         
   0   6   8         38.89         -3.46        28.45 o                         
   1   6   8         44.23         60.09        19.40 o                         
  -4   7   8         67.72         63.98        16.08 o                         
  -3   7   8         52.12         39.79        14.21 o                         
  -2   7   8        136.84        132.80        15.04 o                         
  -1   7   8         53.26         68.37        15.88 o                         
   0   7   8        206.16        197.30        21.86 o                         
   1   7   8         39.12         31.68        45.24 o                         
  -4   8   8         10.13         15.94        12.71 o                         
  -3   8   8          1.65         28.73        13.94 o                         
  -2   8   8         60.05         51.95        12.10 o                         
  -1   8   8         22.39         34.86        10.65 o                         
   0   8   8         33.93         29.82        17.23 o                         
   1   8   8         24.73         20.57        25.07 o                         
  -4   9   8         64.93         46.09        12.72 o                         
  -3   9   8        311.22        260.87        17.90 o                         
  -2   9   8         79.84         86.35        14.34 o                         
  -1   9   8        150.76        196.11        35.32 o                         
   0   9   8         16.57         25.87        15.41 o                         
   1   9   8          3.48          0.04        16.51 o                         
  -4  10   8         76.46         51.08        12.57 o                         
  -3  10   8         58.70         12.19        15.20 o                         
  -2  10   8        158.72        153.02        13.23 o                         
  -1  10   8         17.54         15.75        15.50 o                         
   0  10   8         26.45          9.63        42.03 o                         
   1  10   8         68.08         48.21        22.67 o                         
  -4  11   8        162.93        161.42        15.86 o                         
  -3  11   8        405.03        359.10        33.81 o                         
  -2  11   8          1.83         -9.57        16.33 o                         
  -1  11   8         69.23         49.04        15.70 o                         
   0  11   8          0.70         28.12        24.42 o                         
  -3  12   8        252.08        210.81        15.38 o                         
  -2  12   8         99.41         85.25        14.98 o                         
  -1  12   8          6.56          7.54        17.38 o                         
   0  12   8         90.80         76.42        27.41 o                         
  -3  13   8        512.47        436.17        21.15 o                         
  -2  13   8          7.82          1.72        17.64 o                         
  -1  13   8          0.74         17.86        15.00 o                         
   0  13   8          3.98          9.58        17.27 o                         
  -3  14   8        242.36        223.03        32.35 o                         
  -2  14   8         51.26         48.02        20.03 o                         
  -1  14   8          3.26         69.06        21.41 o                         
  -2  15   8         54.59         59.58        16.24 o                         
  -1  15   8          9.15          1.02        29.35 o                         
  -3   1   9          3.84          2.02        15.48 o                         
  -2   1   9         19.61         35.62        15.66 o                         
  -1   1   9          8.80         17.01        13.30 o                         
  -3   2   9         38.05         22.40        15.30 o                         
  -2   2   9          0.44          9.06        13.37 o                         
  -1   2   9         31.72         31.94        12.34 o                         
  -3   3   9         58.24         91.51        14.39 o                         
  -2   3   9         34.75         14.63        17.21 o                         
  -1   3   9        131.33         76.39        30.01 o                         
  -2   4   9         11.83         31.32        12.27 o                         
  -1   4   9        109.18         90.06        19.62 o                         
  -2   5   9         60.60         36.48        15.37 o                         
  -1   5   9        373.41        286.77        19.99 o                         
  -2   6   9        264.22        238.79        18.44 o                         
                                                                                
